# Supplementary material for: Ethylene –dependent and –independent superficial scald resistance mechanisms in ‘Granny Smith’ apple fruit
Source: Sci Rep. 2018 Jul 30;8:11436. doi: 10.1038/s41598-018-29706-x (PMC6065312; doi:10.1038/s41598-018-29706-x)
Supplement: Supplementary file 2 — Dataset 1 [file 41598_2018_29706_MOESM2_ESM.xlsx]

## Sheet: Sheet1
Supplementary Table S1: Apple skin protein identification and quantification details using label-free quantitative proteomics.
Control_#BR_#TR, Z-scores of logarithmic LFQ intensities from three biological and two technical replicas of control samples analyzed by LC/MS-MS
DPA_#BR_#TR, Z-scores of logarithmic LFQ intensities from three biological and two technical replicas of control samples analyzed by LC/MS-MS
1-MCP_#BR_#TR, Z-scores of logarithmic LFQ intensities from three biological and two technical replicas of control samples analyzed by LC/MS-MS
Control Mean, average z-score of all control replicas
DPA Mean, average z-score of all DPA treated replicas
1-MCP Mean, average z-score of all DPA treated replicas
Welch's T-test significant proteins (+) derived from the comparison of Control group vs DPA group (p < 0.05)
Welch's T-test significant proteins (+) derived from the comparison of Control group vs 1-MCP group (p < 0.05)
Welch's T-test significant proteins (+) derived from the comparison of 1-MCP group vs DPA group (p < 0.05)
KEGG orthologs, KEGG number of the identified protein
GDR annotation, full name of each protein based on the Genome Database of Rosaceae
Functional classification, of each identified protein
IPR, interPro domain
Gene ontology, GO annotation of each protein based on BRENDA and Uniprot databases
N: Peptides, number of the detected peptides
N: Razor + unique peptides
N: Unique peptides
N: Sequence coverage [%]
N: Unique + razor sequence coverage [%]
N: Unique sequence coverage [%]
N: Molecular weight [kDa]
N: Q-value
N: Score
N: Intensity
N: MS/MS count
T: Protein IDs
Z-score
-2.5	0	2.5	absent
Control_1_1	Control_2_1	Control_2_2	Control_3_1	Control_3_2	Control Mean	DPA_1_1	DPA_2_1	DPA_2_2	DPA_3_1	DPA_3_2	DPA Mean	1-MCP_1_1	1-MCP_2_1	1-MCP_2_2	1-MCP_3_1	1-MCP_3_2	1-MCP Mean	Welch's T-test Significant Control vs DPA	Welch's T-test Significant Control vs 1-MCP	Welch's T-test Significant 1-MCP vs DPA	KEGG Orthologs	GDR Annotation	Functional classification	IPR (interPro domain)	Gene Ontology (Uniprot, BRENDA)	N: Peptides	N: Razor + unique peptides	N: Unique peptides	N: Sequence coverage [%]	N: Unique + razor sequence coverage [%]	N: Unique sequence coverage [%]	N: Molecular weight [kDa]	N: Q-value	N: Score	N: Intensity	N: MS/MS count	T: Protein IDs
NaN	-1.15798	NaN	-1.28374	NaN	-1.22086	-1.24877	-0.70199	NaN	-1.21967	NaN	-1.05681	NaN	0.274352	0.357011	NaN	0.463276	0.36488			+	K00844	hexokinase [EC:2.7.1.1]	02.01-Energy/Glycolysis	noIPR	GO:0004396	7	1	1	22.3	3.6	3.6	53.709	0	3.6149	5273300	10	MD02G1066500
NaN	-2.23241	NaN	-0.0716495	NaN	-1.15203	NaN	-0.20334	NaN	0.139019	NaN	-0.0321605	NaN	0.745002	1.12174	NaN	0.231716	0.699486			+	K09534	Chaperone DnaJ-domain superfamily protein	06.01-Protein destination and storage/Folding and stability	noIPR	GO:0016020	5	5	4	9	9	7.6	106.59	0	14.374	16605000	21	MD15G1135900
-1.42709	-1.15951	-1.35908	-0.462962	-0.851868	-1.0521	-0.240133	0.23065	-0.113099	0.965138	0.601894	0.28889	0.0032084	1.68953	1.8209	-0.163803	0.46623	0.763213	+	+		K18635	SPIRAL1-like1	09.04-Cell structure/Cytoskeleton	noIPR	GO:0005874	4	4	4	65.5	65.5	65.5	11.815	0	17.719	215460000	52	MD16G1059900;MD13G1060700;MD13G1061400
-1.6956	-0.647947	-1.2271	-0.816139	-0.779811	-1.03332	1.2713	0.926963	1.51616	0.794387	0.214791	0.94472	0.194461	0.687792	0.502329	0.325203	-1.26679	0.088599	+	+		K00588	caffeoyl-CoA O-methyltransferase [EC:2.1.1.104]	20.1-Secondary metabolism/Phenylpropanoids/Phenolics/Sulfur metabolism	noIPR	GO:0042409	5	5	5	27.9	27.9	27.9	26.722	0	11.771	76852000	30	MD02G1073100;MD02G1073400
-1.03362	-0.355745	-2.73736	0.0996738	-1.05084	-1.01558	0.276784	1.19821	-0.14547	0.828179	0.462112	0.523963	0.324186	1.12545	0.482835	0.367242	0.158375	0.491618	+	+		K18857	alcohol dehydrogenase class-P [EC:1.1.1.1]	02.01-Energy/Glycolysis	noIPR	GO:0004025	20	3	1	58.4	11.6	5.3	41.297	0	20.813	1184200000	102	MD10G1014200;MD10G1014100
-0.423346	-1.25155	-1.95125	-0.571503	-0.596786	-0.958887	1.959	0.81246	0.358817	0.386111	0.101948	0.723667	0.505515	1.30909	-0.568302	0.549515	-0.619717	0.23522	+	+			Granulin repeat cysteine protease family protein	11.03-Disease/Defense/Cell death	IPR000169	GO:0008233	10	10	6	30.8	30.8	20.1	51.287	0	46.026	200460000	106	MD15G1078300
0.302155	-1.41442	-1.00428	-1.74598	-0.858984	-0.944302	-0.00682111	-0.152007	-0.385168	0.647207	0.990021	0.218646	-0.692159	1.07439	1.55316	0.667393	1.02548	0.725653	+	+			tonoplast monosaccharide transporter2	07.07-Transporters/Sugars	IPR020846	GO:0005215	5	5	3	14.8	14.8	10.9	78.203	0	38.411	162180000	67	MD10G1142100
-1.26598	-0.0909044	NaN	0.0138552	-2.42944	-0.943117	-0.00950551	0.945297	NaN	-0.0130934	NaN	0.307566	0.68374	0.203465	NaN	0.73315	-0.118549	0.375451		+		K06269	serine/threonine-protein phosphatase PP1 catalytic subunit [EC:3.1.3.16]	10.04.07-Signal transduction/Phosphatases	IPR004843	GO:0016787	4	3	1	16.1	10.8	2.3	38.555	0	7.1412	14807000	18	MD12G1246200;MD01G1140800
0.906466	-1.39754	-1.03604	-1.9445	-1.21639	-0.937601	0.5166	0.292366	-0.602966	0.138565	0.411347	0.151182	0.022857	0.716585	1.28225	0.99887	0.911527	0.786418		+		K00856	adenosine kinase [EC:2.7.1.20]	01.03-Metabolism/Nucleotides/Sulfur metabolism	IPR011611	GO:0004001	22	22	5	68.3	68.3	22.9	37.539	0	323.31	3271500000	610	MD07G1172600
0.504437	-1.37364	-2.51281	-0.32975	-0.958198	-0.933992	-0.0547015	0.836308	-0.0220272	0.462153	0.831669	0.41068	-0.558128	1.00168	0.641246	0.837339	0.694418	0.523311		+		K20536	mitogen-activated protein kinase 3 [EC:2.7.11.24]	10.04.04-Signal transduction/Kinases	IPR011009	GO:0000166	15	15	13	60.8	60.8	54.3	42.733	0	164.68	523060000	157	MD11G1121500;MD03G1108500
-0.179612	-2.3819	-1.94068	0.0341042	-0.154274	-0.924472	1.09588	0.974004	0.500688	0.278549	0.102128	0.59025	1.20394	0.122148	-0.0901803	0.69063	-0.255423	0.334223	+			AT2G17390	ankyrin repeat-containing 2B	06.01-Protein destination and storage/Folding and stability	noIPR	GO:0005515	10	6	6	65.2	46.7	46.7	29.713	0	84.25	432840000	110	MD10G1145800
-1.54908	-0.916689	-0.485914	-0.756239	-0.902817	-0.922148	-0.607221	0.145263	-0.130619	1.05974	0.97811	0.289055	0.774199	1.95729	1.29345	-0.727708	-0.131763	0.633094	+	+		K01535	H+-transporting ATPase [EC:3.6.3.6]	07.22-Transporters/Transport ATPases	IPR008250	GO:0000166;GO:0046872	29	11	11	33.9	16.3	16.3	105.21	0	29.639	148640000	67	MD13G1247200;MD16G1254200
-1.77818	-1.18877	-1.54723	0.316441	-0.410303	-0.921608	-0.567113	0.559332	0.120917	0.701256	-0.199266	0.123025	1.4352	0.44875	-0.368779	1.47881	0.998939	0.798584		+		K00967	ethanolamine-phosphate cytidylyltransferase [EC:2.7.7.14]	01.06-Metabolism/Lipid and sterol	noIPR	GO:0004306	11	11	4	36.2	36.2	12.6	47.472	0	24.017	51146000	64	MD12G1196100;MD13G1236200;MD16G1241200
-1.2577	-0.922592	-0.445964	-1.27681	-0.698044	-0.920222	-0.548604	2.01253	0.36399	0.356571	-0.162218	0.404454	0.18638	1.90944	0.915914	-0.224333	-0.208562	0.515768	+	+		K03564	peroxiredoxin Q/BCP [EC:1.11.1.15]	11.06-Disease/Defense/Detoxification	noIPR	GO:0051920	11	11	8	44.2	44.2	36.7	23.489	0	174.68	1259100000	244	MD02G1099800
NaN	NaN	-0.75679	-0.822888	-1.15961	-0.913096	NaN	NaN	0.492477	NaN	-0.526393	-0.016958	NaN	1.46847	1.11349	NaN	1.75925	1.44707			+	K17262	tubulin-folding cofactor B	09.04-Cell structure/Cytoskeleton	noIPR	GO:0005515	4	4	4	25.5	25.5	25.5	27.254	0	11.219	20906000	22	MD04G1012500
-1.70512	-1.22109	-0.730604	-0.689332	-0.194295	-0.908088	-0.121245	-0.0065336	0.227516	-1.01658	-0.25707	-0.234783	1.71543	0.742357	1.57332	0.802957	0.880299	1.14287		+	+	K00281	glycine dehydrogenase [EC:1.4.4.2]	20.1-Secondary metabolism/Phenylpropanoids/Phenolics/Sulfur metabolism	IPR003437;noIPR	GO:0004375;GO:0006544;GO:0055114;noGo	26	5	5	38.3	8.1	8.1	114.06	0	19.635	141980000	62	MD08G1061500;MD08G1061400
0.721406	-1.61513	-0.912314	-1.5278	-1.20358	-0.907484	0.733871	0.484536	0.630085	0.969824	0.808832	0.72543	-0.20535	0.0323413	-0.186167	1.77645	-0.507008	0.182053	+			AT5G20630	germin 3	11.06-Disease/Defense/Detoxification	IPR019780	GO:0030145	2	2	1	16.9	16.9	7.9	26.86	0	46.171	79287000	81	MD15G1216500
0.340111	-1.64229	-1.4821	-0.99562	-0.72117	-0.900214	0.0918441	1.49109	0.695606	0.912187	0.167889	0.671723	0.969699	1.07255	0.695325	-0.628822	-0.966305	0.228489	+			K01455	formamidase [EC:3.5.1.49]	01.02-Metabolism/Nitrogen and sulphur	IPR004304	GO:0008152	14	14	14	45.6	45.6	45.6	49.649	0	61.283	998590000	210	MD15G1294800;MD00G1015600;MD00G1015700
-0.234617	-0.665059	-1.19791	-1.31662	-1.06824	-0.896489	0.106322	-1.15302	0.0691613	0.770141	0.440021	0.0465251	1.13374	-0.534786	0.649807	0.969502	2.03156	0.849965	+	+		K01759	lactoylglutathione lyase [EC:4.4.1.5]	01.05-Metabolism/Sugars and polysaccharides/Sulfur metabolism	IPR018146	GO:0004462;GO:0046872	13	13	3	39.6	39.6	9.1	39.594	0	103.56	1017600000	234	MD02G1058400
0.254669	-2.7493	-0.298192	-0.380295	-1.23947	-0.882518	-0.137216	0.0751473	0.218298	0.217206	0.322707	0.139228	-0.324829	0.918217	0.707786	1.29933	1.11595	0.743291		+		K16871	4-aminobutyrate---pyruvate transaminase [EC:2.6.1.96]	01.01-Metabolism/Amino Acid	noIPR	GO:0005829	14	7	7	43.4	24.2	24.2	57.586	0	17.239	155640000	49	MD09G1139200
0.767907	-1.44294	-1.9937	-0.512379	-1.22028	-0.880278	0.219622	0.40326	-0.491194	1.18301	0.524922	0.367924	0.00728615	1.23864	1.17057	-0.456305	0.601565	0.512351		+			UDP-glucosyl transferase 88A1	01.05-Metabolism/Sugars and polysaccharides	noIPR	GO:0016740	24	24	24	48	48	48	53.53	0	253.89	3806700000	476	MD15G1407600;MD15G1407300;MD10G1215800
0.82377	-1.70889	-1.59376	-1.42616	-0.468079	-0.874624	0.076798	-0.0607862	0.119344	0.036547	0.495153	0.133411	0.2246	0.317836	0.808766	2.11535	0.239512	0.741213		+		Κ80700	UBX domain-containing protein	11.05-Disease/Defense/Stress responses	IPR009060	GO:0005515	5	5	3	21.8	21.8	15.8	48.999	0	14.311	45748000	44	MD13G1012500
0.0707578	-1.8625	-1.64226	-0.610091	-0.258551	-0.860529	0.0204974	1.65049	-0.063959	1.06408	-0.582405	0.417741	-0.376758	0.422251	-0.126338	1.47956	0.815224	0.442788		+		K04382	serine/threonine-protein phosphatase 2A catalytic subunit [EC:3.1.3.16]	10.04.07-Signal transduction/Phosphatases	IPR004843	GO:0016787	11	11	8	53.1	53.1	45.7	35.618	0	48.515	370710000	85	MD11G1010600;MD03G1007300;MD14G1051300;MD12G1052900;MD05G1232900
0.80824	-1.6858	-1.716	-0.963248	-0.696593	-0.85068	-0.835226	0.457371	0.72884	-0.434961	-0.113494	-0.039494	0.944064	0.470149	0.579809	1.08621	1.37065	0.890176		+	+	K05765	cofilin	09.04-Cell structure/Cytoskeleton	IPR002108	GO:0003779;GO:0005622	8	8	6	68.3	68.3	51.1	15.957	0	109.09	938560000	168	MD12G1138800;MD04G1122600;MD07G1140000;MD01G1055300;MD14G1101700;MD06G1079800
-1.45958	-0.436909	-1.40106	-0.078994	-0.875739	-0.850456	-0.871083	1.07051	-0.89728	0.795288	0.407232	0.100933	0.380349	1.99422	0.929846	0.639912	-0.196719	0.749522		+		AT1G20440	cold-regulated 47	11.05-Disease/Defense/Stress responses	noIPR	GO:0005794	16	10	10	65.1	56.3	56.3	32.84	0	72.299	1542600000	127	MD15G1003900
-0.187497	-1.97823	-0.869378	-0.639771	-0.549038	-0.844783	0.462575	-0.281849	-0.935131	1.11469	1.30614	0.333285	1.38206	0.8995	1.16399	-0.450303	-0.437763	0.511497		+		K15633	2,3-bisphosphoglycerate-independent phosphoglycerate mutase [EC:5.4.2.12]	02.01-Energy/Glycolysis	IPR017849	GO:0003824;GO:0008152	29	29	13	62.1	62.1	39	60.85	0	261.69	4127400000	629	MD12G1195300
-1.25511	-0.924275	-0.679791	-0.415813	-0.921509	-0.8393	NaN	-0.0331457	1.39241	-1.13119	-0.415813	-0.0469347	-0.805503	0.818579	1.31847	1.50638	0.480019	0.663589		+		K00600	glycine hydroxymethyltransferase [EC:2.1.2.1]	01.01-Metabolism/Amino Acid/Sulfur metabolism	IPR019798	GO:0004372;GO:0006544;GO:0006563;GO:0030170	17	1	1	46.1	4.1	4.1	57.292	0	5.1116	11179000	16	MD08G1206800
-2.04398	-0.470871	-0.818104	-0.814261	-0.0331934	-0.836082	0.10079	0.780822	0.00849828	-0.694105	-0.586313	-0.0780615	0.289627	1.96651	0.808139	1.489	0.0174348	0.914142		+		AT3G23400	Plastid-lipid associated protein PAP / fibrillin family protein	11.05-Disease/Defense/Stress responses	noIPR	GO:0009658	6	2	2	20.4	10.5	10.5	38.119	0	15.923	109830000	41	MD16G1280700
-1.03382	-0.215538	-1.13489	-0.601652	-1.12738	-0.822656	1.11267	1.14096	2.04539	0.886974	0.756678	1.18853	-0.61719	-0.851259	-0.496379	0.577615	-0.442185	-0.36588	+		+	K01513	ectonucleotide pyrophosphatase/phosphodiesterase family member 1/3 [EC:3.1.4.1 3.6.1.9]	01.05-Metabolism/Sugars and polysaccharides	noIPR	GO:0003676	5	5	3	12.1	12.1	7.1	54.612	0	12.506	128080000	49	MD15G1206200
-1.57488	-0.997866	0.0477561	-1.01884	-0.556366	-0.820039	1.90579	-0.425319	-0.118391	1.52717	1.20694	0.819238	0.962512	-0.283079	0.202277	-0.68946	-0.188238	0.0008024	+				ferredoxin-related	02.20-Energy/Electron-transport	noIPR	noGo	3	3	3	21.9	21.9	21.9	24.488	0	68.302	117470000	54	MD15G1049700
-0.0506313	-1.46122	-1.04404	-0.307203	-1.16806	-0.806231	-0.123253	-0.18964	-0.801593	1.64859	1.2547	0.357761	0.734298	1.37447	1.1512	-0.341022	-0.676593	0.448471		+			alpha-amylase-like 3	01.05-Metabolism/Sugars and polysaccharides	IPR013781	GO:0003824;GO:0005975	37	37	22	46.4	46.4	27.5	101.72	0	280.01	1772500000	469	MD13G1078600
NaN	-0.534564	-0.285755	-1.14116	-1.25484	-0.80408	NaN	NaN	NaN	-1.93359	NaN	-1.93359	NaN	-0.568969	NaN	NaN	NaN	-0.568969		+		Κ54550	Calcium-binding EF hand family protein	10.99-Signal transduction/Others	IPR011992;noIPR	GO:0005509;noGo	5	1	1	5.8	1.5	1.5	128.57	0	3.1299	4534100	16	MD05G1135500;MD05G1136900;MD05G1094900;MD05G1138200
-1.73569	-0.0908009	-0.0772487	-1.10774	-0.951903	-0.792677	-0.795478	-0.308662	-0.711103	0.919245	0.740759	-0.0310478	1.52047	1.46153	1.32046	-0.0466221	-0.137216	0.823724		+			rubisco activase	02.30-Energy/Photosynthesis	IPR003959	GO:0005524	16	16	8	45.6	45.6	22.7	51.835	0	190.21	1452200000	281	MD11G1095300
-0.114128	-1.8109	-0.582217	-0.473582	-0.977102	-0.791586	-0.176103	0.065634	0.695358	2.02839	0.78503	0.679662	0.654715	-1.4985	0.811264	0.761114	-0.168977	0.111923	+				2-oxoglutarate (2OG) and Fe(II)-dependent oxygenase superfamily protein	02.10-Energy/TCA pathway	noIPR	GO:0016491	4	4	3	20.5	20.5	17.3	34.11	0	18.083	53165000	40	MD02G1106500
0.425171	-0.557268	-1.68611	-0.725828	-1.39725	-0.788257	-0.828985	0.223463	0.487142	-0.282334	0.404518	0.0007608	-0.828926	0.908734	0.755076	1.74194	1.36065	0.787495		+		K01803	triosephosphate isomerase (TIM) [EC:5.3.1.1]	02.30-Energy/Photosynthesis	noIPR	GO:0004807	15	2	2	61.8	17.3	17.3	27.35	0	8.5132	530390000	56	MD01G1134600;MD15G1144100;MD00G1070600
0.321627	-1.35888	-0.951432	-1.25417	-0.658975	-0.780366	0.00119722	-0.432367	0.160268	1.52513	1.69255	0.589356	0.171111	1.21953	1.05288	-0.769853	-0.718622	0.191009	+			K08244	alpha-glucan, water dikinase [EC:2.7.9.4]	01.05-Metabolism/Sugars and polysaccharides	IPR002192	GO:0005524;GO:0016301;GO:0016310	46	46	28	44	44	28.1	156.91	0	269.6	1673100000	471	MD13G1096800
-1.29959	-0.85699	-1.79573	0.191293	-0.131421	-0.778488	-0.706664	-0.807358	0.177176	-0.486332	0.547693	-0.255097	1.10851	1.21046	1.82672	0.397903	0.624337	1.03359		+	+	K20661	cytochrome P450 family 714 subfamily A polypeptide 1	02.30-Energy/Photosynthesis	IPR017972	GO:0055114	12	12	11	31.4	31.4	29.5	58.109	0	21.49	97031000	65	MD01G1172500
0.689175	-0.850194	-1.01327	-1.03345	-1.65146	-0.77184	0.0493321	0.766324	0.661327	-0.186118	-1.13491	0.031191	-0.604352	1.28618	1.44047	1.16883	0.412109	0.740647		+		K09580	protein disulfide-isomerase A1 [EC:5.3.4.1]	06.01-Protein destination and storage/Folding and stability	IPR005746	GO:0006662;GO:0009055;GO:0015035;GO:0045454	13	13	8	32.3	32.3	21.3	63.655	0	80.098	426730000	132	MD03G1117500;MD13G1134800
-1.98087	0.34892	-1.30304	-0.778954	-0.138419	-0.770473	-0.92653	0.481402	1.73052	-0.146663	0.328973	0.29354	-0.633258	0.0863608	1.26945	0.916628	0.745481	0.476932		+		K07277	outer membrane protein insertion porin family	08.99-Intracellular traffic/Others	noIPR	GO:0019867	9	9	5	22.1	22.1	10.6	59.876	0	19.978	102710000	75	MD07G1225300
-1.86486	-1.0077	-0.455814	-0.563767	0.0424834	-0.769932	-1.37718	0.313213	0.92288	-0.925032	0.382089	-0.136806	0.334863	0.640309	1.34272	1.52707	0.688723	0.906737		+			Protein of unknown function	12-Unclear classification	noIPR	noGo	8	8	8	37.7	37.7	37.7	33.203	0	24.3	109700000	78	MD09G1228700;MD17G1227100
0.042103	-1.66172	-0.11763	-1.2294	-0.880887	-0.769507	-1.28154	-0.0129316	1.44346	0.518433	-0.0487276	0.123739	-0.406896	1.12893	-0.0454341	1.62208	0.930167	0.645769		+		K01456	peptide-N4-(N-acetyl-beta-glucosaminyl)asparagine amidase [EC:3.5.1.52]	06.01-Protein destination and storage/Folding and stability	IPR002931	GO:0000224	11	11	11	24.7	24.7	24.7	82.103	0	22.787	60897000	57	MD12G1238800
-1.72466	-1.19189	-0.976012	-0.107617	0.177586	-0.764519	1.27511	0.788313	-0.706805	0.994312	0.87708	0.645602	0.520873	0.844998	1.10316	-1.20676	-0.667694	0.118915	+			K01900	succinyl-CoA synthetase beta subunit [EC:6.2.1.4 6.2.1.5]	02.10-Energy/TCA pathway	IPR017866	GO:0042709	20	20	3	58.3	58.3	7.8	45.187	0	213.1	2856600000	396	MD05G1193100
0.0432287	-1.05172	-0.912228	-0.482209	-1.41368	-0.763322	-0.492973	-0.46863	0.879162	-0.215017	-1.12517	-0.284526	0.16001	1.488	1.5679	0.493948	1.52938	1.04785		+	+	K01915	glutamine synthetase [EC:6.3.1.2]	01.01-Metabolism/Amino acid	IPR027302	GO:0004356	28	17	17	73.6	48.6	48.6	38.971	0	323.31	3022700000	424	MD09G1270600
-0.791232	-1.8602	-1.8537	0.119375	0.573879	-0.762376	-0.943738	0.727601	0.247212	0.278838	-0.229867	0.0160092	0.00196099	1.33213	0.533522	1.53427	0.329939	0.746364		+		K08776	puromycin-sensitive aminopeptidase [EC:3.4.11.-]	06.13-Protein destination and storage/Proteolysis	IPR001930	GO:0006508	28	2	1	30.6	4.1	1.6	99.89	0	16.697	97466000	58	MD08G1066500
-0.936787	-1.28294	-0.529776	-0.470286	-0.578003	-0.759558	-0.421112	0.531085	1.07701	-1.01838	-0.573331	-0.0809456	-0.929765	1.0513	1.08185	1.40491	1.59423	0.840505		+			ferritin 1	06.20-Protein destination and storage/Storage proteins	IPR008331	GO:0006879;GO:0008199	7	4	3	31	17.8	15.5	33.437	0	22.809	146380000	69	MD12G1178200
0.51124	-1.75612	-1.36094	-0.462731	-0.725449	-0.7588	1.75133	0.604991	0.918744	-0.322107	-0.299751	0.530641	1.47928	-1.02232	0.165035	-0.0536883	0.572485	0.228158	+			K01256	aminopeptidase N [EC:3.4.11.2]	01.99-Metabolism/Others	IPR001930	GO:0006508	19	3	3	29.9	6	6	117.98	0	31.565	64476000	55	MD06G1086400
-1.41955	-1.95365	0.14695	-0.152716	-0.392745	-0.754342	-0.727801	-0.933885	-0.295552	1.09226	0.233554	-0.126285	1.57794	0.815398	0.918638	1.11048	-0.0193311	0.880625		+		AT4G15415	serine/threonine protein phosphatase 2A 55 kDa regulatory subunit B prime gamma	10.04.07-Signal transduction/Phosphatases	IPR001012	GO:0005515	13	13	5	35.7	35.7	17.9	45.058	0	50.511	276840000	115	MD09G1112600
-0.540315	-1.09724	-0.230162	-1.14345	NaN	-0.752792	0.181961	0.136373	-0.132183	0.0772921	0.126662	0.078021	0.887408	2.2967	0.42114	1.38572	NaN	1.24774	+	+		K03106	signal recognition particle subunit SRP54 [EC:3.6.5.4]	06.01-Protein destination and storage/Folding and stability	IPR000897	GO:0005525;GO:0006614	5	5	5	10.6	10.6	10.6	62.537	0	7.7486	18643000	26	MD12G1027100;MD14G1027200
-0.406906	-0.997648	-0.782458	-0.763663	-0.803854	-0.750906	-2.26029	0.482161	1.04322	-0.131644	0.104164	-0.152478	0.676435	1.2971	1.24012	0.572651	0.730605	0.903382		+			Protein of unknown function	12-Unclear classification	noIPR	noGo	5	5	4	23.1	23.1	18.4	22.075	0	22.665	289930000	80	MD05G1177500
0.342625	-1.4368	-1.13336	-0.312994	-1.12867	-0.73384	0.532127	0.0564722	-1.42952	1.62097	1.48834	0.453678	0.847239	1.01824	0.174004	-0.333669	-0.305025	0.280158		+		K13679	granule-bound starch synthase [EC:2.4.1.242]	01.05-Metabolism/Sugars and polysaccharides	IPR011835	GO:0009011;GO:0009250	13	13	9	37.2	37.2	27.2	64.633	0	59.523	201170000	88	MD06G1122100
0.158415	-2.24949	-1.47364	0.565222	-0.645542	-0.729007	-0.0850744	-0.0746276	-0.538091	0.157294	-0.287587	-0.165617	1.34362	0.393779	0.788438	0.225619	1.72167	0.894625		+	+	AT4G20260	plasma-membrane associated cation-binding protein 1	10.99-Signal transduction/Others	IPR008469	GO:0046658;GO:0051716	15	8	8	57.1	44.3	44.3	24.315	0	74.848	923780000	171	MD10G1224100
0.295314	-0.438456	-0.843467	-2.13089	-0.515322	-0.726564	0.869848	-0.325851	0.187233	0.946732	0.99721	0.535034	1.15978	0.0708068	1.50558	-1.21776	-0.56076	0.191529	+				Adenine nucleotide alpha hydrolases-like superfamily protein	11.05-Disease/Defense/Stress responses	noIPR	GO:0016787	9	9	9	59.1	59.1	59.1	17.976	0	141.86	928880000	137	MD16G1155000;MD13G1155500
0.439245	-2.20948	-0.137071	-1.31092	-0.409221	-0.725489	1.50872	-0.723842	0.940145	-0.46377	-0.560518	0.140147	0.158376	0.385089	0.608729	1.47411	0.300408	0.585342		+		K02732	20S proteasome subunit beta 6 [EC:3.4.25.1]	06.01-Protein destination and storage/Folding and stability	noIPR	GO:0004299	8	8	8	57.4	57.4	57.4	24.446	0	95.287	839500000	221	MD07G1122000;MD02G1204000
-0.62316	-0.00704602	-0.198444	-1.40196	-1.37497	-0.721116	-0.148734	-0.331415	-1.20296	0.998698	1.28947	0.121012	-0.595141	1.39589	1.61562	0.735624	-0.151485	0.600102		+		K13421	uridine monophosphate synthetase [EC:2.4.2.10 4.1.1.23]	01.99-Metabolism/Others	IPR014732	GO:0004590;GO:0044205	22	22	22	58.5	58.5	58.5	52.535	0	192.52	1160600000	246	MD09G1262400;MD17G1257300
-1.58128	-0.677764	-1.5562	-0.391742	0.609949	-0.719407	-0.391856	0.50665	-0.352425	0.177292	-0.537287	-0.119525	0.138113	1.09384	-0.0234416	2.3773	0.608851	0.838932		+		K03094	S-phase kinase-associated protein 1	03.22-Cell growth/division/Cell cycle	IPR011333	GO:0031519	7	7	2	59	59	23.7	17.769	0	186.77	446590000	142	MD08G1009500;MD08G1130800;MD10G1067200;MD10G1067100
0.654192	-0.457859	-1.15161	-0.712456	-1.9091	-0.715367	0.731722	0.0729528	0.533556	0.842157	1.41714	0.719506	-0.113579	-0.735208	-1.22074	1.33949	0.709339	-0.0041396	+			K03809	NAD(P)H dehydrogenase (quinone) [EC:1.6.5.2]	02.20-Energy/Electron-transport	noIPR	GO:0003955	6	5	2	49.8	45.3	24.6	21.656	0	24.792	109820000	77	MD11G1230800
-1.60347	-1.12904	-0.303896	-0.342785	-0.189694	-0.713777	-0.844736	1.64602	0.838861	-1.00704	0.749818	0.276585	1.81362	0.892545	-0.0412929	-0.278684	-0.200223	0.437193		+			ubiquitin-associated (UBA)/TS-N domain-containing protein	06.13-Protein destination and storage/Proteolysis	IPR009060	GO:0005515	7	7	7	18.8	18.8	18.8	62.369	0	21.627	59696000	88	MD15G1162100
0.794219	NaN	-0.630221	-1.60348	-1.40049	-0.709993	0.583169	1.05831	0.374672	1.66969	1.08019	0.953206	0.0533239	-0.604346	-1.38391	0.047391	-0.566104	-0.490729	+		+		Protein of unknown function (DUF810)	12-Unclear classification	IPR008528	noGo	7	7	7	6.7	6.7	6.7	125.13	0	11.052	32589000	27	MD02G1278500;MD07G1046600
-1.44247	-1.98295	-0.384359	-0.344654	0.654853	-0.699916	0.092801	-1.03297	-0.535447	0.127206	0.635457	-0.142591	0.487786	1.81113	1.0003	0.992248	-0.0789276	0.842507		+	+	K01859	chalcone isomerase [EC:5.5.1.6]	20.99-Secondary metabolism/Others	IPR016088	GO:0009813;GO:0045430	4	4	4	31.1	31.1	31.1	21.544	0	17.022	42067000	35	MD07G1233400;MD01G1167300;MD08G1224200
-1.58423	-1.13567	-1.30217	0.0694333	0.455433	-0.699441	0.252999	1.00045	0.703866	0.706947	0.375344	0.607921	2.15848	-0.62457	-0.963207	0.176154	-0.289253	0.0915208	+			K18121	glyoxylate/succinic semialdehyde reductase [EC:1.1.1.79 1.1.1.-]	11.05-Disease/Defense/Stress responses	IPR013328	GO:0016491;GO:0050662;GO:0055114	15	15	15	70	70	70	31.752	0	149.75	948160000	324	MD14G1000800
-1.66687	-1.44996	-1.27733	0.542347	0.356209	-0.699121	-1.63201	0.722119	0.377846	0.424889	0.245315	0.0276318	-0.295136	1.09909	0.874923	0.95934	0.719223	0.671488		+		K06630	14-3-3 protein epsilon	10.04-Signal Transduction/Mediators	IPR000308	GO:0019904	14	13	5	59	59	23.8	29.616	0	250.4	1986400000	261	MD05G1301400
0.289586	-1.15727	-1.76634	0.312039	-1.1546	-0.695317	-1.20877	1.23058	-0.480275	1.2253	-0.438846	0.0655978	-0.308263	0.907611	0.913423	0.950744	0.685086	0.62972		+		K00434	L-ascorbate peroxidase [EC:1.11.1.11]	11.06-Disease/Defense/Detoxification	IPR002016	GO:0004601;GO:0006979;GO:0020037;GO:0055114	11	5	4	50.7	30.2	20.9	23.402	0	15.816	1173200000	149	MD11G1121400
0.172775	-1.70628	-1.94134	0.21884	-0.11794	-0.674789	-1.27154	0.0755322	0.425915	0.205641	-0.119038	-0.136698	1.2342	1.72451	0.649932	-0.192404	0.641193	0.811486		+		K05768	gelsolin	09.04-Cell structure/Cytoskeleton	noIPR	GO:0022617	37	16	16	52.4	24.9	24.9	105.77	0	205.14	538220000	196	MD14G1072600
-2.08503	-0.0640078	0.144168	-0.72571	-0.638664	-0.673849	-1.06251	0.0183876	0.35269	-0.353638	-0.301363	-0.269287	-0.156969	1.99722	0.81526	1.49019	0.569973	0.943135		+	+		NAD(P)-binding Rossmann-fold superfamily protein	11.02-Disease/defense/Defense-related	noIPR	GO:0003954	13	13	13	34.3	34.3	34.3	71.153	0	43.209	186960000	136	MD00G1009300;MD05G1295400
0.753205	-1.8995	-1.70306	-0.37516	-0.133776	-0.671658	1.38968	0.617438	0.485399	0.480981	0.481187	0.690937	1.55273	-0.325883	-1.09898	-0.064554	-0.159699	-0.0192772	+			K01687	dihydroxy-acid dehydratase [EC:4.2.1.9]	01.01-Metabolism/Amino acid	noIPR	GO:0004160	14	14	14	33.1	33.1	33.1	66.871	0	78.321	305730000	118	MD04G1003600
-0.592124	-0.379955	-0.437084	-1.61344	-0.327507	-0.670022	-0.142035	-0.135817	-0.380005	-0.574263	0.0660792	-0.233208	-1.12164	2.00966	1.44176	1.49366	0.692715	0.903231		+		K00873	pyruvate kinase [EC:2.7.1.40]	02.01-Energy/Glycolysis	IPR015793	GO:0000287;GO:0004743;GO:0006096;GO:0030955	25	6	6	60.5	17.5	17.5	57.324	0	43.245	660910000	100	MD12G1096900
1.55322	-0.651306	-1.76154	-0.98021	-1.44527	-0.657021	0.0592933	-0.196323	0.489787	-0.126627	-0.656253	-0.0860245	-0.227106	0.820597	0.661655	1.44602	1.01406	0.743045			+	K01915	glutamine synthetase [EC:6.3.1.2]	01.01-Metabolism/Amino acid	IPR027302	GO:0004356	28	28	15	67.1	67.1	42.1	38.968	0	323.31	9301000000	765	MD17G1268700;MD14G1238700;MD16G1001400;MD13G1006600
-1.59278	-1.66031	-0.113084	-0.312797	0.411773	-0.65344	0.0334854	0.16572	0.653633	-0.828938	-0.981276	-0.191475	-0.487204	1.39654	0.648861	1.05315	1.61323	0.844915		+		K03251	translation initiation factor 3 subunit D	05.04-Protein synthesis/Translation factors	noIPR	GO:0003743	15	15	15	46.5	46.5	46.5	64.484	0	107.01	396790000	188	MD05G1338100
-0.664542	-0.516481	0.455663	-1.64878	-0.873251	-0.649478	-1.49835	-0.455364	0.0185742	-0.463722	0.348335	-0.410105	0.136205	1.0711	1.41537	1.51971	1.15553	1.05958		+	+		rubisco activase	02.30-Energy/Photosynthesis	IPR003959	GO:0005524	8	1	0	19.1	3.5	0	52.966	0	63.175	132380000	69	MD01G1137900
-0.889301	-1.16294	-0.830711	-0.480633	0.16534	-0.639649	-0.269055	NaN	NaN	-0.766338	-0.332553	-0.455982	-0.435932	0.00634647	0.757638	0.0385607	-0.0896853	0.0553856		+			Protein kinase superfamily protein with octicosapeptide/Phox/Bem1p domain	10.04.04-Signal Transduction/Kinases	IPR000270;IPR011009	GO:0005515;noGo	4	2	2	4.6	3.3	3.3	135.58	0	5.2332	3794800	9	MD10G1208700;MD05G1229400;MD04G1098900;MD12G1119500
0.179873	-1.32913	-0.347851	NaN	-1.0549	-0.638002	-0.368592	-0.242531	0.975585	-0.0946126	0.810992	0.216168	0.271622	2.24448	0.493283	-0.0693078	0.430816	0.674179	+	+		K00013	histidinol dehydrogenase [EC:1.1.1.23]	01.01-Metabolism/Amino acid	noIPR	GO:0004399	6	6	3	22.7	22.7	11.9	47.003	0	15.972	28410000	17	MD05G1271100
-0.500546	-0.163157	-1.2818	-1.07459	-0.154746	-0.634968	0.725789	-0.152399	1.30092	0.156057	-0.481207	0.309832	1.10587	0.162002	0.79574	-2.01125	1.57332	0.325136	+			K00930	acetylglutamate kinase [EC:2.7.2.8]	01.01-Metabolism/Amino acid	IPR001057	GO:0004349;GO:0006561	5	5	5	24.3	24.3	24.3	34.396	0	9.1226	45552000	28	MD08G1134500
-2.94849	-0.567708	0.36132	0.136389	-0.135659	-0.63083	-0.969557	-0.222691	0.285194	0.160648	0.0393701	-0.141407	0.647627	0.881103	1.33022	0.855192	0.147041	0.772237			+	K09458	3-oxoacyl-[acyl-carrier-protein] synthase II [EC:2.3.1.179]	01.06-Metabolism/Lipid and sterol	IPR017568	GO:0006633	6	6	5	14.5	14.5	10.8	59.83	0	19.608	66823000	37	MD15G1221800
-0.333604	-1.49486	-1.06933	-0.0520363	-0.1542	-0.620806	-0.335262	0.18654	0.42477	-0.801877	-0.740162	-0.253198	2.11687	1.53869	1.14657	-0.811444	0.379327	0.874003		+			glycine-rich protein	11.05-Disease/Defense/Stress responses	noIPR	GO:0006952	9	9	6	32.4	32.4	23	48.009	0	24.741	69609000	52	MD13G1080700
-0.460526	-0.46149	-1.05938	-0.721834	-0.350418	-0.61073	-1.67713	0.975898	1.30066	-0.403041	-0.447675	-0.0502576	-1.0689	1.30355	1.04204	0.966237	1.06201	0.660987		+			NmrA-like negative transcriptional regulator family protein	01.02-Metabolism/Nitrogen and sulphur	noIPR	GO:0070402	13	11	2	42.9	42.9	4.9	34.015	0	46.002	350000000	95	MD08G1029600
-1.49612	-1.07932	-0.377068	0.125418	-0.205833	-0.606585	-1.20723	-0.0374552	-0.963127	0.717678	0.528658	-0.192295	-0.758381	1.41389	0.341643	1.62665	1.37059	0.798878		+			SPFH/Band 7/PHB domain-containing membrane-associated protein family	06.13-Protein destination and storage/Proteolysis	noIPR	GO:0031625	14	8	7	50.3	31.1	25.5	31.458	0	22.483	190970000	79	MD16G1078400;MD09G1046800;MD09G1047000
-0.596043	-1.25381	-0.534121	-1.14687	0.523421	-0.601485	-0.490299	-0.517102	1.04251	-0.637983	-0.985665	-0.317708	0.322697	0.383964	0.521375	2.40164	0.966276	0.91919		+	+	K01881	prolyl-tRNA synthetase [EC:6.1.1.15]	06.13-Protein destination and storage/Proteolysis	IPR004154	GO:0004827	18	4	4	46.2	10.1	10.1	56.868	0	24.253	65478000	72	MD13G1156800
-1.00664	-0.906731	-1.07113	0.440532	-0.460681	-0.60093	0.290654	2.4894	1.02015	1.14684	0.115683	1.01255	0.191828	-0.477379	-0.0199491	-0.594208	-1.15837	-0.411616	+		+	K06630	14-3-3 protein epsilon	10.04-Signal Transduction/Mediators	IPR000308	GO:0019904	14	12	4	56.7	49.8	14.1	29.599	0	156.53	881730000	130	MD15G1373400
-0.645299	-1.14161	-0.74207	-0.218493	-0.236023	-0.596699	-1.65269	0.672291	0.746288	-0.204625	-0.695135	-0.226774	-0.912618	1.21976	1.20572	1.61422	0.990293	0.823475		+		K08915	light-harvesting complex II chlorophyll a/b binding protein 4	02.30-Energy/Photosynthesis	IPR022796	noGo	10	8	8	44.2	40.6	40.6	31.204	0	94.331	1187700000	222	MD01G1132800;MD07G1220500
-1.01037	-1.0056	-0.231939	-0.609953	-0.076674	-0.586907	0.430984	0.819274	-0.214241	1.3135	0.77321	0.624545	0.251634	1.17221	1.45913	-1.65327	-1.41791	-0.0376412	+			K03283;K09490	heat shock 70kDa protein 1/2/6/8;heat shock 70kDa protein 5	06.01-Protein destination and storage/Folding and stability	noIPR	GO:0010941	36	36	1	54	54	1.2	73.575	0	323.31	10463000000	993	MD06G1113000;MD01G1130300;MD01G1129200
-0.151356	-0.658046	-0.717325	-0.78235	-0.58071	-0.577957	-0.362681	-1.16479	-1.13029	1.89271	1.81572	0.210134	1.09648	0.747035	0.669192	-0.327101	-0.346499	0.367821		+		K00487	trans-cinnamate 4-monooxygenase [EC:1.14.13.11]	20.2-Secondary metabolism/Terpenoids	IPR017972	GO:0055114	20	20	13	42.9	42.9	27.6	57.715	0	64.366	529180000	189	MD11G1052900;MD00G1221400;MD03G1050900;MD03G1051000
-0.52492	-1.04568	-0.614895	-0.442874	-0.246833	-0.57504	-2.44799	0.16776	0.325433	0.473102	0.556797	-0.18498	-0.508231	1.22519	1.36486	1.20324	0.515042	0.76002		+		K03798	cell division protease FtsH [EC:3.4.24.-]	06.13-Protein destination and storage/Proteolysis	IPR003960	GO:0005524	27	27	3	47.6	47.6	5	74.712	0	140.28	773780000	297	MD09G1234500;MD17G1070600;MD09G1080100
-0.551341	-2.45	-0.184904	-0.203823	0.535421	-0.570929	-0.23197	0.203109	-0.0925627	-0.413805	-0.906487	-0.288343	0.773741	0.759844	2.15764	0.634193	-0.0290529	0.859273		+	+		Heat shock protein 70 (Hsp 70) family protein	06.01-Protein destination and storage/Folding and stability	noIPR	noGo	37	6	6	50.9	12	12	94.618	0	41.497	171230000	66	MD09G1212600
-0.973006	-0.602674	0.477808	-1.449	-0.301241	-0.569623	-0.248673	-1.15015	-0.463017	-0.263274	1.11126	-0.202771	1.32068	1.61672	1.15444	NaN	0.793625	1.22137		+			Esterase/lipase/thioesterase family protein	01.06-Metabolism/Lipid and sterol	noIPR	GO:0016787	4	4	4	8.3	8.3	8.3	78.824	0	16.75	14908000	25	MD09G1005800
-0.449413	-0.991746	0.275647	-1.4427	-0.149137	-0.55147	-0.322898	-0.379548	0.654143	-1.388	0.150179	-0.257225	-0.630085	0.111791	1.03926	2.15871	1.36379	0.808693		+			Uncharacterised conserved protein (UCP030210)	12-Unclear classification	IPR002791	noGo	12	12	4	44.8	44.8	13.6	41.216	0	50.337	206220000	98	MD10G1142600
-0.963793	0.0200468	-0.0849223	-1.13413	NaN	-0.5407	NaN	-1.23376	-0.117125	1.41925	2.19116	0.564881	NaN	0.281963	0.15842	NaN	0.727683	0.389355		+		K02083	allantoate deiminase [EC:3.5.3.9]	07.16-Transporters/Purines/Pyrimidines	noIPR	GO:0008237	4	4	4	12.4	12.4	12.4	53.716	0	6.4002	16012000	12	MD10G1228200
-1.09971	-1.03056	-0.153286	-0.417944	0.0309961	-0.534101	1.03897	0.116916	0.37316	0.75975	1.06782	0.671323	-2.2285	0.393734	-0.219692	1.79637	-0.428021	-0.137222	+			K01114	phospholipase C [EC:3.1.4.3]	01.06-Metabolism/Lipid and sterol	noIPR	GO:0050429	4	4	4	10.7	10.7	10.7	58.367	0	9.1606	28475000	41	MD03G1165700;MD11G1185000
-1.47332	-1.3775	-0.0871211	0.295266	-0.0208668	-0.532708	-1.73212	-0.739728	0.161226	0.488735	0.295096	-0.305358	0.202253	2.15034	0.716282	0.816162	0.305299	0.838067		+		K00966	mannose-1-phosphate guanylyltransferase [EC:2.7.7.13]	20.99-Secondary metabolism/Others	IPR005835	GO:0009058;GO:0016779	11	4	4	40.7	16.9	16.9	39.554	0	12.008	52077000	39	MD01G1139900
0.921149	-1.31928	-0.282657	-1.53052	-0.391644	-0.52059	0.953421	-0.847237	-0.0989522	-0.721097	-1.14618	-0.372009	0.270011	0.958405	0.314866	1.38253	1.53718	0.892598		+	+	K08235	xyloglucan:xyloglucosyl transferase [EC:2.4.1.207]	09.01-Cell structure/Cell wall	IPR010713	GO:0005618;GO:0006073;GO:0016762;GO:0048046	10	4	4	50	23.5	23.5	33.824	0	7.0379	167530000	25	MD15G1303500
-0.157494	-1.59404	-0.717111	0.284656	-0.373633	-0.511524	-1.3166	1.71706	1.24777	-0.914167	-0.832516	-0.0196906	-0.552146	0.833052	0.925808	0.611449	0.837908	0.531214		+		K12741	heterogeneous nuclear ribonucleoprotein A1/A3	04.22-Transcription/mRNA proccessing	noIPR	GO:0003676	6	6	6	58.7	58.7	58.7	21.825	0	21.197	156660000	38	MD06G1225200
0.694621	-1.60629	-1.23532	-0.120623	-0.258382	-0.505199	-1.07315	-0.945162	0.614438	-0.402605	-0.183662	-0.398028	-0.24105	0.731327	0.743833	1.94069	1.34133	0.903226		+	+	K07374	tubulin alpha	09.04-Cell structure/Cytoskeleton	IPR008280	GO:0003924;GO:0005525;GO:0006184;GO:0043234;GO:0051258	20	2	2	54.3	8.7	8.7	49.553	0	8.7848	40081000	36	MD12G1004700
0.568279	-0.604897	-1.14455	-0.201783	-1.10674	-0.497938	1.83635	0.0637022	-0.315999	1.29693	1.27337	0.830871	1.19141	-0.631938	-0.360821	-1.29977	-0.563549	-0.332934	+			K17732	mitochondrial-processing peptidase subunit beta [EC:3.4.24.64]	06.13-Protein destination and storage/Proteolysis	IPR001431	GO:0004222;GO:0006508	21	21	8	45.3	45.3	18.8	59.088	0	184.4	1541600000	272	MD17G1057400
-0.57464	NaN	NaN	-0.951615	0.040613	-0.495214	-0.0578132	-0.332583	0.210012	1.02852	1.24173	0.417973	1.40928	0.998346	0.893556	NaN	0.178556	0.869934	+			K00801	farnesyl-diphosphate farnesyltransferase [EC:2.5.1.21]	20.2-Secondary metabolism/Terpenoids	noIPR	GO:0003824	4	4	4	10.7	10.7	10.7	46.845	0	12.818	27936000	31	MD05G1056800;MD10G1064900
-0.706562	-1.46816	-1.99729	0.888289	0.824298	-0.491885	0.0806245	0.579345	0.368034	1.14156	1.51654	0.737221	0.603673	-0.128304	-0.0227157	-0.751734	-0.927597	-0.245336			+	K00164	2-oxoglutarate dehydrogenase E1 component [EC:1.2.4.2]	02.10-Energy/TCA pathway	IPR005475;IPR011603	GO:0004591;GO:0006099;GO:0030976;GO:0055114;noGo	31	12	7	43.1	16.5	9.1	115.31	0	32.593	312410000	112	MD02G1281300;MD07G1192300;MD02G1281600;MD02G1281400
-0.999428	-0.65357	NaN	-0.370767	0.0791427	-0.486156	0.0137532	-0.326563	1.58665	1.24332	0.134043	0.530241	0.237082	0.72882	1.15317	-0.310547	-0.0194931	0.357806	+	+			Esterase/lipase/thioesterase family protein	01.06-Metabolism/Lipid and sterol	noIPR	GO:0016298	11	11	11	24.4	24.4	24.4	79.245	0	18.508	44385000	26	MD17G1009900
-0.113694	0.000512757	0.351811	-1.34394	-1.26434	-0.47393	-0.160662	-1.30092	1.75718	-1.56511	0.933189	-0.0672646	0.226202	0.189213	0.462597	0.489387	1.33858	0.541196		+		K01623	fructose-bisphosphate aldolase, class I [EC:4.1.2.13]	02.01-Energy/Glycolysis	IPR000741	GO:0004332;GO:0006096	12	2	2	39.3	6	6	42.848	0	11.192	236440000	47	MD00G1040000
1.8391	-0.900466	-0.496732	-1.51214	-1.27785	-0.469618	0.2977	-0.278245	-1.41061	0.220555	-0.145441	-0.263208	1.41869	0.584367	0.859709	0.383263	0.418104	0.732827			+	K13379	reversibly glycosylated polypeptide / UDP-arabinopyranose mutase [EC:2.4.1.- 5.4.99.30]	01.05-Metabolism/Sugars and polysaccharides	noIPR	GO:0016740	25	25	2	73.5	73.5	10.2	41.142	0	189.06	4632400000	613	MD14G1215200
-0.515	0.183554	0.175958	-1.7295	-0.45077	-0.467152	-2.1912	0.84786	0.414269	-0.479926	0.0277651	-0.276246	0.829666	1.06502	0.752777	1.42683	-0.357302	0.743398		+		K01601	ribulose-bisphosphate carboxylase large chain [EC:4.1.1.39]	02.30-Energy/Photosynthesis	IPR000685	GO:0000287	7	7	7	28.1	28.1	28.1	18.404	0	64.309	14110000000	315	MD11G1295000
-1.02792	-0.542217	-0.266999	-0.265792	-0.223389	-0.465263	-1.60485	-0.0239477	1.47702	-1.26063	-0.173564	-0.317194	-0.723593	1.23675	1.46238	0.886778	1.04998	0.782459		+		K02941	large subunit ribosomal protein LP0	05.01-Protein synthesis/Ribosomal proteins	IPR001813;noIPR	GO:0003735;GO:0005622;GO:0005840;GO:0006414;noGo	11	11	2	37.4	37.4	4.4	34.21	0	109.73	1451100000	199	MD07G1215800;MD06G1070900;MD01G1149200
1.56787	-1.21874	-0.630921	-0.92909	-1.10343	-0.462862	0.982844	0.781077	-0.0015207	1.24522	0.92058	0.78564	0.938703	-1.49163	-0.636508	-0.245392	-0.179056	-0.322777			+	K00031	isocitrate dehydrogenase [EC:1.1.1.42]	02.10-Energy/TCA pathway	IPR024084	GO:0055114	27	27	4	69.4	69.4	15	46.271	0	323.31	8524100000	703	MD17G1270700
0.860731	-1.70872	-0.227915	-1.49711	0.290516	-0.4565	-0.139934	1.71413	0.970767	1.20274	0.929896	0.93552	-0.999572	-0.636782	-0.502163	-0.302256	0.0456735	-0.47902			+	K01785	aldose 1-epimerase [EC:5.1.3.3]	02.01-Energy/Glycolysis	IPR008183	GO:0005975;GO:0016853	17	17	9	53.4	53.4	35.4	36.978	0	117.29	2147900000	322	MD06G1227800
1.66539	-0.885311	-0.396153	-1.38544	-1.20679	-0.441661	1.9509	0.137296	0.779919	0.216177	0.582166	0.733292	-0.0528862	-0.910045	-1.03579	0.413908	0.126652	-0.291632			+		gamma subunit of Mt ATP synthase	07.22-Transporters/Transport ATPases	IPR023632	GO:0016887	12	12	1	40.2	40.2	5.9	35.311	0	246.24	890960000	197	MD14G1211800
0.788473	-0.264118	-0.083297	-1.37253	-1.14465	-0.415224	1.13918	2.0595	0.451875	0.819417	0.419108	0.977816	0.154058	0.222858	-1.10185	-0.886494	-1.20152	-0.56259	+		+		NAD(P)-binding Rossmann-fold superfamily protein	11.02-Disease/defense/Defense-related	noIPR	GO:0003954	7	7	7	26.9	26.9	26.9	38.875	0	67.982	278580000	110	MD11G1022800
0.0744795	-1.40982	-0.393301	0.0670359	-0.366182	-0.405558	1.52016	1.19283	1.26472	-0.0355597	-0.406349	0.70716	-1.33832	-0.924682	-1.24476	1.09695	0.902806	-0.301601	+			K09716	D-aminoacyl-tRNA deacylase [EC:3.1.1.96]	03.16-Cell growth/division/DNA synth/replication	noIPR	GO:0000049	6	6	4	33.9	33.9	20.5	34.744	0	15.462	132880000	46	MD13G1056600
-0.0652983	-0.959138	-0.0806605	-1.04049	0.123152	-0.404487	-0.188726	-1.50357	0.35039	-0.911179	-0.373545	-0.525326	-0.4297	0.266229	1.1011	1.51857	2.19286	0.929812		+	+		D-aminoacid aminotransferase-like PLP-dependent enzymes superfamily protein	01.01-Metabolism/Amino acid	noIPR	GO:0003824	5	5	5	14.9	14.9	14.9	63.63	0	12.171	45187000	42	MD04G1209000
-0.637502	-0.826878	-0.482096	0.106809	-0.172582	-0.40245	0.496037	0.83803	NaN	0.0532641	0.645091	0.508106	1.13153	0.407828	0.859928	-0.124272	0.645917	0.584186		+		K03347	cullin 1	06.04-Protein destination and storage/Targeting	IPR001373	GO:0006511;GO:0031461;GO:0031625	8	6	3	13.2	10.5	5.8	86.939	0	19.273	51207000	30	MD13G1170300
-0.661525	-0.163361	-0.0457641	0.393393	-1.48268	-0.391987	-1.65717	1.59605	0.264713	-1.06638	-0.571515	-0.28686	0.602742	1.86526	0.695645	0.120497	0.110102	0.678849		+			beta galactosidase 9	01.05-Metabolism/Sugars and polysaccharides	IPR013781	GO:0003824;GO:0005975	18	18	18	31	31	31	103.57	0	90.235	231720000	131	MD13G1283100
-2.71227	0.683267	1.12849	-0.335333	-0.642766	-0.375722	-0.268087	-0.847238	-0.0549071	-0.32583	0.211486	-0.256915	0.623274	1.3441	1.11132	0.0563706	0.028118	0.632637			+	K01845	glutamate-1-semialdehyde 2,1-aminomutase [EC:5.4.3.8]	02.30-Energy/Photosynthesis	IPR004639	GO:0033014	15	15	7	51.2	51.2	27.2	50.762	0	56.589	283580000	136	MD06G1136900
1.15398	-0.855382	-1.20345	-0.653822	-0.295275	-0.37079	-1.11364	-0.289416	0.231066	-0.732254	-0.634861	-0.507821	-0.452812	0.32261	0.914681	1.78966	1.81892	0.878612			+		Melibiase family protein	01.05-Metabolism/Sugars and polysaccharides	IPR013780	noGo	13	11	11	32.4	29.1	29.1	71.524	0	21.211	94229000	51	MD16G1099400
-0.106413	-1.08389	-0.6775	0.127571	-0.0537141	-0.358789	1.06799	0.605209	0.591978	-2.84819	-0.186206	-0.153844	0.802467	0.863709	0.55571	-0.365342	0.706621	0.512633		+			GTP-binding protein-related	10.0410-Signal transduction/G proteins	IPR004095	GO:0000166	10	10	10	34	34	34	41.254	0	33.229	54155000	51	MD15G1332300;MD01G1019800
-0.0218901	0.0183446	NaN	-1.01979	NaN	-0.341112	NaN	1.27317	0.165377	0.278857	NaN	0.572468	-0.577432	0.809781	0.541504	1.82366	1.19327	0.758157		+		K01601	ribulose-bisphosphate carboxylase large chain [EC:4.1.1.39]	02.30-Energy/Photosynthesis	IPR000685	GO:0000287	7	1	1	31.2	6.2	6.2	29.459	0	7.0871	322930000	34	MD11G1294900
0.0613453	-0.360944	-1.34389	0.0215614	-0.0783217	-0.34005	-0.205181	-0.335887	NaN	0.938853	1.38732	0.446276	0.774109	0.4095	0.819765	0.452035	0.182887	0.527659		+			alpha/beta-Hydrolases superfamily protein	01.06-Metabolism/Lipid and sterol	noIPR	GO:0016787	5	5	5	12.2	12.2	12.2	58.897	0	19.745	46399000	21	MD12G1218600;MD04G1204900
-0.728991	-0.308359	-1.07953	0.418727	0.00283773	-0.339063	-0.581515	1.00192	-2.09024	-0.76918	-0.0726127	-0.502326	0.324884	2.04014	0.182233	0.982369	0.677323	0.84139		+		K02889	large subunit ribosomal protein L21e	05.01-Protein synthesis/Ribosomal proteins	noIPR	GO:0003735	3	3	3	19.5	19.5	19.5	18.725	0	59.709	384640000	98	MD14G1052100;MD12G1053800
-1.37397	-0.587909	0.547884	-0.560222	0.413376	-0.312168	-0.174905	2.26111	1.02422	-0.115086	1.27588	0.854244	-0.874463	0.327784	-1.29557	-0.766337	-0.101797	-0.542077			+	K20471	coatomer subunit delta	08.99-Intracellular traffic/Others	IPR008968	GO:0005515;GO:0006886;GO:0016192;GO:0030131	14	4	4	32.5	11.1	11.1	58.495	0	14.714	91495000	41	MD09G1288200
NaN	-0.271949	NaN	-0.348771	NaN	-0.31036	NaN	0.280716	0.982986	-0.288565	NaN	0.325046	NaN	0.829787	1.17086	0.799995	1.79197	1.14815		+		K01358	ATP-dependent Clp protease, protease subunit [EC:3.4.21.92]	06.13-Protein destination and storage/Proteolysis	IPR023562	GO:0004252	4	4	4	26.8	26.8	26.8	34.988	0	24.573	38844000	26	MD02G1275200;MD07G1043100
-0.0874936	-0.599982	-0.139831	0.447344	-1.16352	-0.308697	1.08976	0.121723	-0.023078	1.8122	1.497	0.899521	0.124211	NaN	-0.798499	-0.640535	NaN	-0.438274	+		+	K00102	D-lactate dehydrogenase (cytochrome) [EC:1.1.2.4]	01.05-Metabolism/Sugars and polysaccharides	IPR004113	GO:0003824;GO:0050660	4	4	4	9.3	9.3	9.3	61.48	0	12.874	19729000	19	MD12G1046600;MD12G1046700
NaN	0.239856	0.101389	-1.2642	NaN	-0.307652	NaN	1.09412	NaN	0.581123	0.675355	0.783533	NaN	0.9175	1.09835	0.228938	1.45954	0.926082		+			FMN binding	01.09-Metabolism/Cofactors	IPR014599	GO:0000166	4	2	2	18.5	13.2	13.2	35.708	0	16.744	28955000	24	MD14G1002900
1.23753	-1.25425	-1.47775	-0.242864	0.35872	-0.275723	1.2602	1.14778	-0.581661	1.1661	1.20206	0.838896	-0.433864	-0.438268	-1.25799	-0.715322	0.0295646	-0.563176			+	K01647	citrate synthase [EC:2.3.3.1]	02.10-Energy/TCA pathway	IPR002020	GO:0044262	13	13	5	34.9	34.9	15.9	52.648	0	155	533950000	198	MD02G1319300
-0.858883	-0.439346	-0.945869	0.0474529	0.854591	-0.268411	1.21838	0.909614	0.535659	0.983714	0.780107	0.885495	0.919242	-0.0382967	-0.650227	-1.15839	-2.15775	-0.617084	+		+	K01955	carbamoyl-phosphate synthase large subunit [EC:6.3.5.5]	01.99-Metabolism/Others	noIPR	GO:0004088	25	25	25	24	24	24	131.03	0	58.743	257210000	141	MD11G1125100;MD03G1111400;MD03G1111500;MD12G1166200
1.18512	-1.69437	-0.844738	-0.450604	0.47389	-0.26614	1.90681	-0.237539	0.545565	1.03	0.828856	0.814738	0.180184	-0.113812	-1.13835	-0.602969	-1.06803	-0.548595			+		Cytochrome bd ubiquinol oxidase	02.13-Energ/Respiration	noIPR	GO:0005515	6	6	3	52.5	52.5	31.1	14.672	0	35.789	437200000	116	MD08G1143000
-0.572716	0.108012	NaN	-0.207821	-0.389317	-0.26546	0.205174	-0.313776	NaN	1.59754	0.949357	0.609574	1.20601	0.991365	0.560127	-0.145831	-0.235386	0.475257		+		K05278	flavonol synthase [EC:1.14.11.23]	20.99-Secondary metabolism/Others	IPR002283	GO:0005506;GO:0016491;GO:0055114	5	5	1	13.6	13.6	3.3	48.338	0	13.772	68692000	18	MD08G1168600
1.12876	-1.49765	-1.13035	0.242713	-0.0366615	-0.258638	1.02	1.00118	-0.363755	1.87525	0.890798	0.884695	-0.695964	-0.149234	-0.623629	-1.26897	-0.392483	-0.626056			+	K11518	mitochondrial import receptor subunit TOM40	07.01-Transporters/Ions	noIPR	GO:0005515	8	8	8	39.4	39.4	39.4	34.705	0	23.793	256470000	78	MD13G1277300;MD04G1030900
-0.197457	-0.897444	-0.766666	0.492294	0.077297	-0.258395	-0.0714045	-0.847605	0.630263	-1.13516	-1.65226	-0.615233	0.272868	1.2288	0.970969	2.14286	-0.247356	0.873628		+	+	K01893	asparaginyl-tRNA synthetase [EC:6.1.1.22]	05.10-Protein synthesis/tRNA synthases	IPR004365;IPR009068	GO:0003676;noGo	17	6	6	34.8	16.5	16.5	63.764	0	17.011	56878000	58	MD03G1251800;MD06G1059300
-0.687276	-0.717646	NaN	0.342506	0.090889	-0.242882	NaN	0.669124	0.73812	0.189551	0.370866	0.491915	0.46256	0.712444	0.951654	0.410425	0.673854	0.642187		+			maternal effect embryo arrest 59	12-Unclear classification			7	7	4	62.6	62.6	40.6	17.438	0	10.882	272990000	36	MD03G1078000
-1.64228	0.306452	1.07891	-0.802976	-0.150814	-0.242142	-1.37933	-0.7446	0.148625	-0.519718	-0.766941	-0.652393	-0.192356	1.47424	1.58515	0.684661	0.920987	0.894536			+		rubredoxin family protein	02.20-Energy/Electron transport	IPR001478	GO:0005515	4	4	4	23.3	23.3	23.3	29.223	0	9.2401	41913000	42	MD07G1305400;MD01G1233200
-0.26132	-0.515832	-0.885411	0.173998	0.302728	-0.237167	0.0249252	0.724085	0.368916	0.555795	0.527583	0.440261	1.01928	0.369047	0.448332	NaN	0.315778	0.538109	+			K00276	primary-amine oxidase [EC:1.4.3.21]	01.01-Metabolism/Amino Acid	IPR015798	GO:0005507;GO:0008131;GO:0009308;GO:0048038;GO:0055114	11	11	11	26.1	26.1	26.1	81.42	0	24.223	52892000	43	MD02G1257400;MD06G1075500
-1.40879	0.0100015	0.0554904	-0.0243231	0.191746	-0.235175	-0.487076	-0.0511145	NaN	0.226104	NaN	-0.104029	1.65599	2.09392	0.736477	-0.282365	0.0605843	0.852921			+	K02961	small subunit ribosomal protein S17	05.01-Protein synthesis/Ribosomal proteins	IPR000266	GO:0003735;GO:0005622;GO:0005840;GO:0006412	2	2	2	13.3	13.3	13.3	25.508	0	4.2552	24727000	10	MD17G1191100
NaN	-0.40944	-0.647006	0.0324488	0.146818	-0.219295	-1.03627	0.396712	-0.719603	-0.220815	-0.19188	-0.354371	0.792574	0.647365	1.14764	1.58589	0.898385	1.01437		+	+	K02737	20S proteasome subunit beta 5 [EC:3.4.25.1]	06.01-Protein destination and storage/Folding and stability	noIPR	GO:0004175	9	3	3	53.2	21.8	21.8	34.187	0	14.138	60057000	22	MD16G1116800
-0.0017829	-0.326963	0.0258729	-1.04309	0.256085	-0.217976	-1.54549	-1.51136	0.480755	-1.0167	-0.0574453	-0.730048	-0.310465	0.825214	1.20139	1.46203	1.56195	0.948024		+	+		ribophorin II (RPN2) family protein	05.01-Protein synthesis/Ribosomal proteins	noIPR	GO:0006487	13	4	4	23.4	8.6	8.6	75.305	0	10.267	23184000	34	MD10G1181500
-0.649653	NaN	NaN	-0.088824	0.11523	-0.207749	0.360504	0.689319	1.14124	-0.0313167	0.22678	0.477305	-1.05399	0.422334	0.705893	0.90715	1.15567	0.427411	+				ARM repeat superfamily protein	06.13-Protein destination and storage/Proteolysis	IPR027140	GO:0006913;GO:0008565	13	5	5	30.7	12.6	12.6	77.135	0	19.397	52586000	39	MD06G1112600
-0.947716	0.0659732	0.0719559	-0.383187	0.168742	-0.204846	0.27403	0.964196	-0.103731	2.26349	1.64646	1.00889	-0.272784	-1.09324	-0.952101	-1.32147	-0.380625	-0.804044	+		+	K21888	glutathione dehydrogenase/transferase [EC:1.8.5.1 2.5.1.18]	01.05-Metabolism/Sugars and polysaccharides/Sulfur metabolism	noIPR	GO:0045174	12	12	4	51.3	51.3	25.3	29.35	0	83.06	824980000	199	MD09G1264700
NaN	-0.190135	NaN	-0.600496	0.206608	-0.194674	-0.0970377	0.0792793	0.794593	-0.166585	0.545833	0.231217	NaN	-0.141848	1.09691	1.57712	1.37704	0.977306	+			K00026	malate dehydrogenase [EC:1.1.1.37]	02.10-Energy/TCA pathway	IPR001236	GO:0016491;GO:0055114	11	1	1	50.1	8	8	35.469	0	4.2035	84029000	36	MD11G1259400
-1.10613	-0.260155	-0.748416	1.2616	-0.108055	-0.192231	0.117342	1.95576	-0.0563975	1.309	0.698084	0.804758	-1.76552	-0.101896	-0.848664	0.372105	-0.718648	-0.612525			+	K00434	L-ascorbate peroxidase [EC:1.11.1.11]	11.06-Disease/Defense/Detoxification	IPR002016	GO:0004601;GO:0006979;GO:0020037;GO:0055114	14	14	6	74.9	74.9	39.1	23.459	0	272.71	6307300000	503	MD03G1108200
0.64626	0.416462	0.90864	-2.1211	-0.657325	-0.161413	-0.867371	-0.377231	-0.473567	-0.846148	-0.158915	-0.544646	1.09354	0.334406	-0.564652	1.88536	0.781644	0.70606			+	K18649	inositol-phosphate phosphatase / L-galactose 1-phosphate phosphatase / histidinol-phosphatase [EC:3.1.3.25 3.1.3.93 3.1.3.15]	01.06-Metabolism/Lipid and sterol	noIPR	GO:0008934	4	4	4	15.1	15.1	15.1	37.16	0	12.735	33091000	32	MD05G1061200;MD10G1068900
-2.13371	0.497336	0.685893	-0.142403	0.380815	-0.142414	-1.79043	0.153663	0.000434011	-1.23928	0.0749677	-0.560129	0.384245	1.13503	1.46527	0.452608	0.0755642	0.702543			+		NAD(P)-binding Rossmann-fold superfamily protein	11.02-Disease/defense/Defense-related	noIPR	GO:0003954	8	8	8	33.8	33.8	33.8	32.058	0	80.453	473730000	120	MD04G1103200
-2.05741	0.459356	0.0257654	0.15992	0.746624	-0.133149	-1.96883	-0.530238	0.231571	-0.135457	-0.325762	-0.545743	1.29773	1.28108	0.97068	-0.500181	0.34516	0.678894			+		Protein of unknown function	12-Unclear classification	noIPR	noGo	5	5	5	53	53	53	17.315	0	29.859	126810000	57	MD14G1213000;MD06G1226100
2.46986	-1.29756	-1.66991	-0.0374117	-0.122082	-0.131421	-0.129306	0.713795	-0.0921865	1.16581	0.534582	0.438539	0.452116	-0.487013	-0.37216	-0.478449	-0.650083	-0.307118			+		Cupredoxin superfamily protein	02.20-Energy/Electron transport	IPR001117	GO:0016491;GO:0055114	10	10	8	23.2	23.2	20.6	66.08	0	73.255	451600000	154	MD04G1083900;MD07G1254600
NaN	-0.0154562	NaN	-0.211331	NaN	-0.113394	0.679941	0.697671	0.767227	0.659809	0.199358	0.600801	0.55296	0.63818	NaN	0.909799	0.679742	0.69517	+	+		K10206	LL-diaminopimelate aminotransferase [EC:2.6.1.83]	01.01-Metabolism/Amino Acid	IPR004839	GO:0009058;GO:0030170	17	4	4	51.3	19.7	19.7	50.587	0	10.429	67867000	23	MD10G1114500
-2.0627	0.177352	-0.50898	1.28497	0.555175	-0.110837	-0.250354	0.557934	1.37751	0.681253	1.16082	0.705433	-0.734466	0.324067	-0.284651	-1.35379	-0.924152	-0.594598			+		plant VAP homolog 12	06.04-Protein destination and storage/Targeting	noIPR	GO:0005789	10	3	3	46.7	13.8	13.8	26.48	0	12.224	48621000	27	MD02G1210500
-0.538272	-0.286728	0.194639	0.162632	-0.0565561	-0.104857	0.613276	0.356551	0.148871	0.547715	0.822651	0.497813	0.210363	0.728487	NaN	0.187555	0.280679	0.351771	+				UDP-Glycosyltransferase superfamily protein	01.05-Metabolism/Sugars and polysaccharides	noIPR	GO:0016740	7	6	4	16.6	15.2	12.2	53.632	0	10.29	89141000	21	MD02G1084000;MD02G1083800
1.71134	-0.568355	-0.44589	-0.207168	-0.977536	-0.0975218	1.87298	0.116223	0.103833	1.11389	0.936904	0.828766	0.234769	-0.976785	-1.16498	-0.918028	-0.831206	-0.731246			+	K03031	26S proteasome regulatory subunit N12	06.01-Protein destination and storage/Folding and stability	IPR006746	GO:0005838;GO:0006508	15	4	4	67	19.1	19.1	30.795	0	41.281	114310000	45	MD06G1111600
-0.777931	0.598233	1.38025	-1.00373	-0.665575	-0.0937506	-0.541908	-1.49866	-1.06197	-0.758755	0.0903592	-0.754187	1.29914	1.48766	0.908898	0.79884	-0.254858	0.847936			+	K08232	monodehydroascorbate reductase (NADH) [EC:1.6.5.4]	11.06-Disease/Defense/Detoxification	noIPR	GO:0016656	19	11	11	51.2	31.3	31.3	46.895	0	153.47	2719100000	419	MD12G1021900;MD11G1237900
0.212697	-1.01353	-0.689052	0.521073	0.512494	-0.0912636	0.704937	1.08032	0.605336	1.25938	1.13909	0.957813	0.668914	-1.30041	-1.55998	-0.806088	-1.33519	-0.866551	+		+	K00814	alanine transaminase [EC:2.6.1.2]	01.01-Metabolism/Amino Acid	noIPR	GO:0004021	21	21	12	48.5	48.5	29.5	60.666	0	281.76	1036200000	272	MD09G1173000
-0.446589	NaN	NaN	-0.14218	0.342914	-0.0819517	-1.23769	-0.0876446	1.31863	-0.363959	-0.061711	-0.0864749	-0.218075	0.280187	0.748184	1.72976	0.931021	0.694215		+		K09496	T-complex protein 1 subunit delta	06.01-Protein destination and storage/Folding and stability	IPR002423	GO:0005524;GO:0044267	15	2	2	34	6.5	6.5	63.59	0	10.602	23290000	22	MD14G1231500
1.10488	-0.625025	-0.573703	-0.460147	0.164917	-0.0778156	1.55919	0.417344	-0.452994	1.29731	1.09504	0.783178	0.0959002	-1.19346	-2.10787	-0.476619	0.155253	-0.705359			+	K07953	GTP-binding protein SAR1 [EC:3.6.5.-]	10.0410-Signal transduction/G proteins	IPR027417	GO:0000166	11	11	2	69.9	69.9	13	22.036	0	35.11	740200000	108	MD03G1296300
1.15047	0.0163575	-0.157355	-0.510793	-0.754051	-0.0510743	1.88833	0.0151258	0.0285266	1.23568	0.664606	0.766454	0.966947	-0.882757	-0.970452	-1.41843	-1.2722	-0.715378			+		ATP synthase subunit beta	02.30-Energy/Photosynthesis	noIPR	GO:0016887	5	5	5	30.5	30.5	30.5	17.943	0	14.095	357900000	126	MD11G1295100
0.244925	NaN	-0.372759	-0.0134045	NaN	-0.0470795	0.49932	0.467703	0.0518582	0.368085	0.733816	0.424156	0.263804	0.442183	0.569993	0.686222	0.75099	0.542638		+		K00344	NADPH2:quinone reductase [EC:1.6.5.5]	02.20-Energy/Electron-transport	IPR020843	GO:0016491	16	6	6	66	34.4	34.4	34.812	0	15.267	115700000	41	MD07G1251000
0.328611	-0.267158	-0.0640341	-0.25644	0.05631	-0.0405422	0.701031	0.153849	0.172038	1.05808	0.622125	0.541425	0.118646	-0.181028	NaN	0.72635	0.162605	0.206643	+			K00432	glutathione peroxidase [EC:1.11.1.9]	11.06-Disease/Defense/Detoxification/Sulfur metabolism	noIPR	GO:0004602	6	6	5	33.8	33.8	30.2	30.465	0	16.348	52807000	30	MD15G1042100;MD08G1055100
-0.456164	-1.34119	-0.867767	1.28622	1.2955	-0.0166802	-0.171034	1.14823	0.346983	1.37692	1.08445	0.75711	-0.55668	-0.506955	-0.821609	-1.39574	-0.421157	-0.740428			+	K01187	alpha-glucosidase [EC:3.2.1.20]	01.05-Metabolism/Sugars and polysaccharides	IPR011013	GO:0003824;GO:0005975;GO:0030246	7	7	6	30.1	30.1	27.3	44.226	0	16.015	100940000	42	MD10G1240300
1.37059	-0.0909021	0.57597	-1.02543	-0.900134	-0.0139812	2.16176	-0.230346	-0.43528	0.859852	1.2564	0.722477	-0.813562	-0.817482	-0.768759	-0.80805	-0.33463	-0.708497			+	K17081	prohibitin 2	11.05-Disease/Defense/Stress responses	noIPR	GO:0030449	9	9	8	30.1	30.1	26.1	41.639	0	32.726	355160000	57	MD05G1030500
1.39412	-1.0882	-0.674007	0.15988	0.299176	0.0181938	1.51397	0.962077	0.262779	0.775287	1.13617	0.930057	-1.33634	-0.982682	-1.22342	-0.879962	-0.318851	-0.948251			+	K07253	phenylpyruvate tautomerase [EC:5.3.2.1]	01.01-Metabolism/Amino Acid	IPR001398	GO:0050178	4	4	4	47.8	47.8	47.8	12.086	0	11.732	128900000	48	MD04G1166600
1.8732	-1.03908	-0.0696744	-0.773018	0.18644	0.0355735	-0.0196302	1.03412	0.80328	0.483429	1.42546	0.745332	-1.45094	-0.372007	-1.5091	-0.0531093	-0.519374	-0.780906			+		delta subunit of Mt ATP synthase	02.30-Energy/Photosynthesis	IPR026015	GO:0005524	16	16	4	53.2	53.2	14.7	27.739	0	84.422	1592100000	204	MD07G1010400
1.16996	-0.440188	NaN	-0.974983	0.401854	0.0391608	1.85863	1.50259	NaN	-0.178939	0.560001	0.935571	0.531487	-1.22711	-0.518413	NaN	NaN	-0.404679			+		Plant neutral invertase family protein	01.05-Metabolism/Sugars and polysaccharides	IPR024746	GO:0033926	6	4	4	14.2	10.7	10.7	65.312	0	9.5843	19077000	17	MD05G1115200
0.752329	-0.245293	NaN	-0.448567	0.145433	0.0509755	NaN	-0.816279	0.826159	-0.384526	NaN	-0.124882	0.917219	0.419503	0.730086	1.49109	1.06648	0.924876		+	+	K00451	homogentisate 1,2-dioxygenase [EC:1.13.11.5]	01.01-Metabolism/Amino Acid	noIPR	GO:0004411	3	3	3	29.8	29.8	29.8	20.722	0	128.15	212720000	42	MD03G1237300
-1.5607	0.880756	0.886925	-0.953087	1.21099	0.0929768	-1.29738	0.322435	-0.744059	-0.883139	-0.659217	-0.652272	1.43705	1.29473	0.484219	-0.272186	-0.147332	0.559296			+	K14003	prolactin regulatory element-binding protein	06.01-Protein destination and storage/Folding and stability	noIPR	GO:0003677	4	4	4	13.2	13.2	13.2	43.38	0	15.046	49950000	40	MD02G1241000;MD07G1075600
-1.6703	1.56906	1.03094	-0.383304	-0.0325891	0.102761	-1.56724	0.0360528	0.0022979	-1.18143	-0.98441	-0.738946	0.375942	1.14304	0.936569	0.110883	0.614497	0.636186			+	K18660	malonyl-CoA/methylmalonyl-CoA synthetase [EC:6.2.1.-]	01.06-Metabolism/Lipid and sterol	IPR000873	GO:0003824;GO:0008152	9	9	5	22.3	22.3	13.2	66.896	0	38.885	152080000	68	MD17G1190300
-0.443923	0.387575	1.38464	-1.07128	0.266294	0.104661	0.246238	-1.79073	-1.40598	0.0354318	-0.601754	-0.703359	1.67808	0.646904	0.00512086	1.18461	-0.521216	0.5987			+	K01919	glutamate--cysteine ligase [EC:6.3.2.2]	01.01-Metabolism/Amino Acid/Sulfur metabolism	IPR011556	GO:0004357;GO:0006750	8	8	4	21	21	9.4	58.648	0	33.813	110460000	64	MD14G1104000
0.228288	0.128937	-0.159635	0.31288	0.179546	0.138003	0.676769	-0.011611	0.290509	1.47957	1.61638	0.810323	-0.76077	-0.0897441	NaN	-0.152396	NaN	-0.334303		+	+		Calcium-binding EF-hand family protein	10.99-Signal transduction/Others	IPR011992	GO:0005509	7	7	7	49.7	49.7	49.7	16.426	0	39.763	136280000	38	MD02G1319800
-0.307113	NaN	NaN	0.372958	0.370804	0.14555	-0.0419248	0.443943	NaN	0.174085	0.272113	0.212054	0.00791032	1.42894	0.995629	1.06355	0.339687	0.767143		+			Protein of unknown function	12-Unclear classification	noIPR	noGo	3	3	3	22.3	22.3	22.3	17.496	0	54.291	193450000	37	MD10G1332400
1.46565	-0.833858	0.112022	0.00124201	0.00404774	0.149821	1.05097	1.26346	0.69743	0.736467	-0.409929	0.66768	-0.773506	0.84286	-1.11199	-1.70331	-1.34156	-0.817501			+	K18577	mannosylglycoprotein endo-beta-mannosidase [EC:3.2.1.152]	01.05-Metabolism/Sugars and polysaccharides	IPR013781	GO:0003824;GO:0005975	15	15	15	19.8	19.8	19.8	110.46	0	41.674	92280000	79	MD12G1218800;MD12G1218900
NaN	0.151136	0.716656	-0.246906	0.0291704	0.162514	NaN	-0.257071	0.626329	-0.713362	-0.603709	-0.236953	0.590423	1.01557	0.993872	0.525726	1.06042	0.837202		+	+	K00940	nucleoside-diphosphate kinase [EC:2.7.4.6]	01.03-Metabolism/Nucleotides	noIPR	GO:0004550	3	3	1	16.5	16.5	8.9	25.553	0	12.222	51733000	37	MD14G1129200
0.159171	-0.0130494	0.403569	0.121507	NaN	0.167799	0.754466	NaN	0.333451	1.32083	NaN	0.802916	0.469859	0.464796	NaN	NaN	NaN	0.467328	+			K11434	type I protein arginine methyltransferase [EC:2.1.1.319]	10.99-Signal transduction/Others/Sulfur metabolism	noIPR	GO:0003713	3	3	1	9.7	9.7	4.1	43.91	0	10.867	11795000	6	MD15G1203800
1.86384	-0.560987	-0.871388	0.223566	0.247893	0.180585	1.54376	0.287904	-0.174564	0.994517	0.946917	0.719707	-0.079434	-1.19636	-0.89033	-1.14348	-1.19186	-0.900293			+	K06268	serine/threonine-protein phosphatase 2B regulatory subunit	10.04.07-Signal transduction/Phosphatases	IPR011992	GO:0005509	7	7	7	35.8	35.8	35.8	26.058	0	14.98	165140000	76	MD03G1036500;MD11G1037200
-0.965707	-1.40494	-0.162549	2.3366	1.18507	0.197695	0.128258	1.02431	0.057014	0.572738	-0.0247504	0.351514	-0.663776	0.336111	-0.361977	-1.08526	-0.971132	-0.549207			+	K01126	glycerophosphoryl diester phosphodiesterase [EC:3.1.4.46]	01.06-Metabolism/Lipid and sterol	IPR004129	GO:0006071;GO:0008889	8	8	2	23.7	23.7	7.6	45.194	0	75.149	197240000	85	MD14G1212500
-0.673122	0.387931	NaN	0.989552	NaN	0.234787	NaN	NaN	NaN	NaN	NaN	NaN	NaN	1.31434	1.08942	1.21948	1.19037	1.2034			+	K00573	protein-L-isoaspartate(D-aspartate) O-methyltransferase [EC:2.1.1.77]	06.07-Protein destination and storage/Modification/Sulfur metabolism	noIPR	GO:0004719	4	4	4	15.3	15.3	15.3	36.738	0	7.9149	27448000	19	MD14G1167700;MD06G1161900
2.86536	0.026631	-0.0486938	-0.236609	-1.41901	0.237536	1.16602	-0.466551	0.10019	0.0711184	0.524759	0.279107	-0.3133	-0.336484	-0.218997	-1.10252	-0.611904	-0.516641			+	K02866	large subunit ribosomal protein L10e	05.01-Protein synthesis/Ribosomal proteins	IPR001197;IPR016180	GO:0003735;GO:0005622;GO:0005840;GO:0006412	6	6	6	26.2	26.2	26.2	24.934	0	35.623	494280000	55	MD03G1048400;MD11G1051200;MD01G1171100;MD07G1237500;MD03G1145000
0.486664	0.466199	NaN	-0.00101646	0.0376298	0.247369	0.991317	0.540019	0.0385844	0.695562	0.909261	0.634949	0.299702	-0.197028	0.0360013	-0.104108	-1.09881	-0.212849			+	K14006	protein transport protein SEC23	07.99-Transporters/Others	IPR002035	GO:0005096	16	5	5	29	9.1	9.1	84.969	0	35.482	62107000	27	MD04G1022100
-0.697194	2.29602	0.631759	-1.57671	0.65901	0.262577	0.113645	0.679918	0.289505	0.170875	0.46356	0.343501	0.496271	-0.60456	-0.502117	-1.61472	-0.805259	-0.606077			+		RNA-binding (RRM/RBD/RNP motifs) family protein	04.99-Transcription/Others	noIPR	GO:0003676	6	6	6	30.1	30.1	30.1	29.802	0	94.294	316820000	81	MD06G1025200;MD06G1025100
-1.04046	-0.544279	0.139026	2.08985	0.693749	0.267577	0.0791311	0.726191	-0.0303505	1.48022	0.120351	0.475109	-0.522732	-0.17101	0.0166158	-1.29373	-1.74256	-0.742683			+		MA3 domain-containing protein	05.01-Protein synthesis/Ribosomal proteins	IPR003891	GO:0005515	29	29	14	50.5	50.5	26.9	78.358	0	253.52	1013100000	314	MD14G1166300
NaN	NaN	0.0513934	NaN	0.519499	0.285446	NaN	1.74255	NaN	-0.111575	-0.298339	0.444212	-1.39037	NaN	NaN	NaN	NaN	-1.39037		+		K14319	Ran GTPase-activating protein 1	10.0410-Signal transduction/G proteins	IPR003590	GO:0000776	2	2	2	5.9	5.9	5.9	55.56	0	6.7612	9963200	15	MD13G1187000;MD16G1187900
0.58263	-0.692674	-0.488863	1.14861	0.931649	0.29627	0.902204	0.165351	1.61586	0.318532	0.0932949	0.619048	0.605464	-1.20469	-1.21609	-1.58429	-1.17699	-0.915319			+	K01191	alpha-mannosidase [EC:3.2.1.24]	06.07-Protein destination and storage/Modification	IPR011682	GO:0006013;GO:0015923	15	15	13	17.6	17.6	15.1	116.86	0	92.344	507120000	113	MD09G1002900;MD17G1007000
NaN	NaN	NaN	0.299726	NaN	0.299726	1.51151	-0.963422	NaN	1.16445	NaN	0.570846	1.25968	0.334818	NaN	1.60334	NaN	1.06595		+		K13379	reversibly glycosylated polypeptide / UDP-arabinopyranose mutase [EC:2.4.1.- 5.4.99.30]	01.05-Metabolism/Sugars and polysaccharides	noIPR	GO:0016740	6	1	1	30.6	9.3	9.3	24.412	0	21.406	36395000	22	MD14G1154400
0.913249	0.474093	0.302941	-0.0751757	-0.0359195	0.315838	1.71257	-0.617872	0.501728	0.171161	1.28644	0.610805	0.392724	-1.55544	-1.55722	-1.57431	-0.338962	-0.926642		+	+		Proteinase inhibitor	06.13-Protein destination and storage/Proteolysis	noIPR	noGo	5	5	5	57.4	57.4	57.4	13.791	0	22.475	237040000	61	MD05G1041700;MD10G1048200
1.6129	0.310718	0.561426	-0.354505	-0.465186	0.333071	0.147348	-0.265463	-0.179413	1.97751	0.840435	0.504083	0.326577	-0.852108	-0.706605	-1.15321	-1.80043	-0.837155			+		SPFH/Band 7/PHB domain-containing membrane-associated protein family	06.13-Protein destination and storage/Proteolysis	noIPR	GO:0031625	16	16	4	41.7	41.7	10.3	41.115	0	26.955	294840000	87	MD16G1061600
2.54267	-0.176659	0.215371	-0.808117	-0.104178	0.333817	1.50202	0.149736	-0.428651	0.732949	0.372477	0.465706	-0.359789	-1.25539	-0.784163	-0.629476	-0.968795	-0.799523			+	K05609	ubiquitin carboxyl-terminal hydrolase L3 [EC:3.4.19.12]	06.13-Protein destination and storage/Proteolysis	IPR001578	GO:0004221;GO:0005622;GO:0006511	6	6	6	36	36	36	25.735	0	13.482	157660000	37	MD06G1051100;MD04G1057500
0.822575	0.170238	-0.110896	0.0701947	0.750021	0.340427	0.77074	1.16631	0.680556	NaN	0.869486	0.871773	0.238043	NaN	0.244241	NaN	NaN	0.241142		+			Protein of unknown function (DUF810)	12-Unclear classification	IPR008528	noGo	13	13	13	19.5	19.5	19.5	111	0	19.802	32853000	27	MD15G1093300;MD08G1113600
-0.993976	0.33625	0.64055	0.681527	1.04148	0.341166	NaN	0.26663	NaN	0.183998	NaN	0.225314	0.157602	0.534109	1.17004	0.0482831	0.687791	0.519565			+		Protein of unknown function	12-Unclear classification	noIPR	noGo	2	2	2	36.8	36.8	36.8	10.507	0	65.812	37884000	26	MD14G1027100;MD12G1088600
0.290208	-0.0425527	-0.448212	0.782151	1.16206	0.348731	1.13226	1.0672	0.617713	-0.44859	0.421543	0.558025	0.770537	-0.783812	-1.02676	-2.0663	-1.42744	-0.906755			+	K17609	nucleoredoxin [EC:1.8.1.8]	02.20-Energy/Electron-transport	IPR011992;noIPR	GO:0005509;noGo	9	9	9	23.9	23.9	23.9	48.615	0	18.987	168030000	53	MD15G1007300;MD08G1008400
1.26734	0.178386	0.0252884	-0.254997	0.527974	0.348798	1.27912	0.446931	-0.211888	0.0515757	1.48584	0.610316	0.435435	-1.86686	-0.952568	-1.67291	-0.738664	-0.959113		+	+		vacuolar ATP synthase subunit E1	07.22-Transporters/Transport ATPases	noIPR	GO:0005829	7	7	1	34.8	34.8	8.7	26.089	0	56.306	634760000	172	MD14G1119200
NaN	NaN	NaN	NaN	0.370436	0.370436	0.537741	0.747347	0.654767	0.936514	1.12329	0.799932	0.994298	0.611999	NaN	0.739489	NaN	0.781929	+	+		K20929	glyoxal/methylglyoxal oxidase [EC:1.2.3.15]	01.05-Metabolism/Sugars and polysaccharides/Sulfur metabolism	IPR015202	noGo	3	3	3	7.9	7.9	7.9	58.445	0	5.6783	42215000	25	MD04G1138400
0.603912	1.14951	0.376443	-0.423645	0.160644	0.373373	-0.528606	-0.462457	-0.300696	1.40113	1.88506	0.398886	-1.79593	-1.19432	-1.07437	-0.0395807	0.242905	-0.772259		+			cytochrome B5 isoform E	02.20-Energy/Electron-transport	IPR018506	GO:0020037	6	6	6	38.8	38.8	38.8	21.194	0	18.403	132500000	39	MD01G1226000
-0.0219355	0.304074	0.89891	0.769503	-0.0559877	0.378913	-1.43052	-0.386249	-0.36445	-1.31102	-1.83772	-1.06599	0.367061	1.39829	1.20606	-0.612755	1.07674	0.687079	+		+		Rhodanese/Cell cycle control phosphatase superfamily protein	03.22-Cell growth/division/Cell cycle	noIPR	GO:0003674	5	5	5	27.4	27.4	27.4	33.174	0	22.651	51470000	44	MD06G1224500;MD14G1168400
-0.731595	0.382675	0.99262	0.500193	0.796296	0.388038	-0.359001	-0.210884	-1.04704	2.02168	1.60721	0.402393	-0.319081	-1.06893	-0.807425	-1.06468	-0.692043	-0.790432		+		K04564	superoxide dismutase, Fe-Mn family [EC:1.15.1.1]	11.06-Disease/Defense/Detoxification	IPR001189	GO:0004784;GO:0006801;GO:0046872;GO:0055114	4	4	3	25.4	25.4	19	25.871	0	68.26	375280000	55	MD07G1232200
-2.01607	0.558588	0.800922	1.73446	0.908165	0.397213	1.10225	0.147325	0.380654	-0.0734599	-0.31308	0.248738	0.290656	-1.08073	-1.31878	-0.708797	-0.412099	-0.64595			+		Oxysterol-binding family protein	07.13 Transporters/Lipids	IPR000648	GO:0001786	12	7	7	36.7	24.9	24.9	52.331	0	186.99	266170000	130	MD04G1130200;MD03G1090000
0.105803	0.599817	0.172043	1.10909	0.00405654	0.398162	-0.863207	-0.721369	-0.0446656	-0.111045	-0.0111224	-0.350282	2.6966	0.0964785	-0.330185	-1.50642	-1.19587	-0.0478793	+				alpha/beta-Hydrolases superfamily protein	01.06-Metabolism/Lipid and sterol	IPR000073	GO:0016787	5	5	5	19.7	19.7	19.7	36.473	0	29.631	71108000	31	MD02G1138500;MD15G1252000;MD02G1138300
1.11536	0.286109	0.222411	0.280497	0.101591	0.401194	2.28185	0.495406	0.186979	0.162282	-0.19276	0.586751	-0.839847	-1.7234	-1.71799	-0.594938	-0.0635423	-0.987943		+	+		Protein of unknown function (DUF640)	12-Unclear classification	noIPR	noGo	6	6	3	35.7	35.7	21.2	26.588	0	30.468	174410000	54	MD03G1061600;MD09G1237600;MD11G1263200;MD17G1230700;MD03G1242600;MD10G1279800;MD04G1229700;MD16G1220100;MD05G1195700;MD10G1183100;MD05G1264700;MD10G1242600
0.931261	0.400606	NaN	0.305917	-0.0142792	0.405876	0.812258	0.313635	0.0759059	0.650646	0.44759	0.460007	0.595512	-0.0151215	-0.447117	-0.391373	-0.40702	-0.133024			+	K05863	solute carrier family 25 (mitochondrial adenine nucleotide translocator), member 4/5/6/31	10.99-Signal transduction/Others	IPR002067	GO:0055085	8	4	1	22.6	11.6	3.2	40.621	0	9.8168	181330000	53	MD09G1244400;MD03G1178500;MD00G1204500;MD11G1198100
0.442657	0.392568	0.537684	0.228437	0.459228	0.412115	0.372638	0.104897	NaN	0.79966	0.505574	0.445692	0.334082	0.101431	-0.192043	-0.369379	-0.301804	-0.0855426		+		K00695	sucrose synthase [EC:2.4.1.13]	01.05-Metabolism/Sugars and polysaccharides	noIPR	GO:0016157	12	12	2	18.1	18.1	5	92.37	0	17.932	91664000	48	MD15G1223500
0.565659	-0.173559	0.287232	0.854199	0.530769	0.41286	1.6364	-0.0750936	-0.753561	0.698267	0.92784	0.48677	0.729344	-1.72629	-1.54512	-1.24613	-0.709955	-0.89963		+			Calcium-binding EF-hand family protein	10.99-Signal transduction/Others	IPR011992	GO:0005509	12	12	3	67.3	67.3	21.8	16.559	0	63.41	626700000	144	MD04G1079800;MD06G1074600;MD17G1283300;MD07G1265800
2.05491	-0.840455	0.898332	-0.477014	0.469644	0.421083	1.06226	0.140142	0.339418	-0.0427954	0.455923	0.39099	0.500183	-1.24299	-0.482862	-1.03209	-1.8026	-0.812072			+		Protein of unknown function	12-Unclear classification	noIPR	noGo	9	9	9	30.6	30.6	30.6	42.72	0	26.819	250370000	84	MD16G1078500
0.423476	NaN	NaN	NaN	NaN	0.423476	0.379451	NaN	0.954637	0.776201	1.30887	0.85479	0.647249	NaN	1.30879	NaN	0.520928	0.825656	+				Protein of unknown function	12-Unclear classification	noIPR	noGo	10	10	10	4.8	4.8	4.8	285.58	0	13.335	18444000	18	MD15G1113500
0.284815	1.56799	0.988675	0.379439	-1.03766	0.436652	-1.7295	-0.319276	-1.04424	-0.377677	-1.43994	-0.982127	0.826649	1.43076	0.253874	0.256788	-0.0407011	0.545474	+		+	K01623	fructose-bisphosphate aldolase, class I [EC:4.1.2.13]	02.01-Energy/Glycolysis	IPR000741	GO:0004332;GO:0006096	22	3	3	70.9	6.4	6.4	38.407	0	72.334	1314100000	62	MD12G1018800;MD11G1158300;MD04G1053200;MD03G1135800
0.437104	0.611569	1.32323	-0.0959365	-0.0659776	0.441998	1.25395	-1.52188	0.0389255	1.41844	0.672094	0.372306	0.0597625	-0.353629	-0.779397	-1.70635	-1.2919	-0.814303		+			NAD(P)-linked oxidoreductase superfamily protein	02.20-Energy/Electron transport	IPR020471	GO:0016491;GO:0055114	9	8	8	31	28.4	28.4	39.579	0	13.108	62951000	40	MD12G1150000
1.40703	0.413287	0.21513	0.00476779	0.176299	0.443303	2.00377	-0.265258	-0.481811	0.326981	0.471375	0.411011	0.68785	-1.61033	-1.55698	-1.01659	-0.77552	-0.854314		+			glucose 6-phosphate/phosphate translocator 1	01.05-Metabolism/Sugars and polysaccharides	IPR004696;noIPR	GO:0005215;GO:0006810;GO:0016021;noGo	4	4	3	10.3	10.3	8.5	43.541	0	19.572	319570000	60	MD03G1208900;MD11G1148900;MD05G1342400;MD10G1316100
1.28261	0.541375	0.601081	-0.319642	0.169294	0.454944	2.29902	-0.253915	-1.27476	0.596741	0.203977	0.314213	-0.376689	-1.64849	-0.406782	-1.00074	-0.413089	-0.769158		+			6-phosphogluconate dehydrogenase family protein	02.07-Energy/Pentose phosphate	noIPR	GO:0004616	12	12	12	43.9	43.9	43.9	32.765	0	58.457	635580000	151	MD14G1117900;MD06G1098700
0.967272	0.717363	1.09379	-0.0670924	-0.424311	0.457404	2.16821	-0.166306	-0.171654	-0.555871	0.169845	0.288845	0.328672	-1.7224	-1.64912	-0.200135	-0.488267	-0.74625		+		K11517	(S)-2-hydroxy-acid oxidase [EC:1.1.3.15]	20.99-Secondary metabolism/Others	IPR013785	GO:0003824	10	9	7	36	32.2	26.7	40.731	0	29.734	189190000	83	MD05G1281900
-0.394203	0.855683	0.172559	0.665679	1.00632	0.461208	-0.514698	-0.79488	-0.140432	-0.496208	-1.30585	-0.650414	0.311091	1.84806	1.37624	-1.30827	-1.28109	0.189206	+				Regulator of chromosome condensation (RCC1) family protein	03.13-Cell growth/division/Mitosis	noIPR	GO:0046872	9	9	9	30.8	30.8	30.8	48.488	0	38.01	182870000	68	MD15G1136000
-0.177533	0.471596	-0.194154	1.16855	1.05843	0.465378	0.0228068	1.22348	0.110861	0.971263	0.0673762	0.479157	-0.728139	0.139746	-0.228944	-2.47087	-1.43447	-0.944535		+	+	K09496	T-complex protein 1 subunit delta	06.01-Protein destination and storage/Folding and stability	IPR002423	GO:0005524;GO:0044267	19	19	6	50	50	20	57.637	0	63.526	587270000	180	MD06G1222400
-0.151524	0.605725	NaN	0.806844	0.646182	0.476807	1.08642	NaN	0.467572	0.489466	NaN	0.681153	0.525154	NaN	NaN	NaN	NaN	0.525154		+		K12856	pre-mRNA-processing factor 8	04.22-Transcription/mRNA proccessing	IPR019581	GO:0030623	8	8	8	4.3	4.3	4.3	274.34	0	7.0899	24300000	16	MD00G1072300;MD17G1212800
1.95517	-0.308852	-0.0135029	0.377833	0.3981	0.48175	-0.0394921	1.12211	0.312477	0.727941	0.508446	0.526296	-0.863666	-1.46463	-2.13962	-0.307996	-0.264316	-1.00805		+	+	K08916	light-harvesting complex II chlorophyll a/b binding protein 5	02.30-Energy/Photosynthesis	IPR022796	noGo	16	16	1	56.9	56.9	10.7	30.969	0	246.05	4593100000	362	MD05G1000500
-0.0372446	0.77973	1.20676	0.252015	0.291003	0.498453	0.222116	-0.157649	-0.345589	0.0847552	-0.438491	-0.126972	1.1247	0.269996	0.975329	-2.4039	-1.82352	-0.371479	+			K00430;K00434	L-ascorbate peroxidase [EC:1.11.1.11];peroxidase [EC:1.11.1.7]	11.06-Disease/Defense/Detoxification	IPR002016;IPR019794	GO:0004601;GO:0006979;GO:0020037;GO:0055114	16	16	16	45.5	45.5	45.5	45.187	0	48.824	928450000	216	MD00G1029300;MD15G1345800;MD04G1211800;MD08G1027800;MD02G1139300;MD02G1138900;MD15G1252300
NaN	0.711601	0.0910012	NaN	0.706139	0.502914	NaN	-1.07425	-0.187874	-0.822225	-0.185288	-0.567409	NaN	NaN	-0.661085	NaN	NaN	-0.661085	+			K01739	cystathionine gamma-synthase [EC:2.5.1.48]	20.99-Secondary metabolism/Others/Sulfur metabolism	noIPR	GO:0003962	4	4	4	10.3	10.3	10.3	56.088	0	4.7779	12400000	13	MD17G1051900;MD09G1054200
1.19363	-0.00946232	-0.08748	0.860045	0.560641	0.503475	1.09667	-0.0506802	-1.10397	1.02648	0.652305	0.324161	0.576393	-0.312862	-0.789216	-1.93345	-1.67904	-0.827635		+		K01190	beta-galactosidase [EC:3.2.1.23]	01.05-Metabolism/Sugars and polysaccharides	IPR006104;IPR013781	GO:0003824;GO:0005975	36	36	36	37.9	37.9	37.9	125.9	0	268.51	1898800000	436	MD02G1287500;MD07G1040000;MD07G1040100
0.750442	0.383451	0.694021	0.2078	0.490258	0.505194	1.35097	0.877586	0.989596	-1.63476	-0.990924	0.118494	-0.515056	-1.74574	-1.32312	-0.0160596	0.481528	-0.62369		+			GDSL-like Lipase/Acylhydrolase superfamily protein	01.06-Metabolism/Lipid and sterol	noIPR	GO:0016298	12	12	10	49.7	49.7	35.8	41.943	0	321.44	835040000	169	MD09G1199700
0.464348	-0.426014	-0.0566516	1.44341	1.13389	0.511796	0.261517	-0.110953	-0.617924	1.31992	1.13072	0.396656	-0.0498835	-1.90189	-1.63063	-0.416822	-0.543042	-0.908453		+	+	K15925	alpha-D-xyloside xylohydrolase [EC:3.2.1.177]	09.01-Cell structure/Cell wall	IPR011013	GO:0003824;GO:0005975;GO:0030246	15	15	7	21.5	21.5	11.2	102.95	0	65.929	206870000	94	MD16G1043700
-0.712836	1.1737	1.48686	0.281992	0.338896	0.513722	-1.95153	-0.949293	-0.890147	-0.901995	0.44345	-0.849903	0.912232	0.622508	-0.449141	1.19161	-0.596317	0.336178	+				photosystem II stability/assembly factor	02.30-Energy/Photosynthesis	IPR028203	GO:0015979	11	11	11	36.1	36.1	36.1	45.617	0	32.81	74169000	41	MD16G1002000;MD13G1005900;MD15G1106700;MD00G1043400
-0.0409175	0.860768	1.3528	0.135205	0.292893	0.52015	0.443786	-0.917266	-0.83807	-0.394511	-0.126776	-0.366567	1.58299	1.02169	-0.00469194	-1.99196	-1.37595	-0.153584	+			K02894	large subunit ribosomal protein L23e	05.01-Protein synthesis/Ribosomal proteins	IPR023571	GO:0003735;GO:0005840;GO:0006412	8	8	8	62.9	62.9	62.9	14.997	0	60.117	741640000	128	MD16G1225500;MD13G1220300;MD04G1231800
1.63588	0.730085	0.0460747	-0.186221	0.388209	0.522806	1.50637	-0.663567	-0.79565	0.962363	0.92345	0.386593	0.0446567	-1.14976	-0.798789	-1.4376	-1.2055	-0.909398		+		K02901	large subunit ribosomal protein L27e	05.01-Protein synthesis/Ribosomal proteins	IPR014722	GO:0003723	5	5	1	37.8	37.8	8.1	15.807	0	8.059	270720000	37	MD09G1137700;MD10G1318800
NaN	0.420834	NaN	NaN	0.643925	0.53238	NaN	NaN	0.854607	0.0264882	NaN	0.440548	0.74784	0.913219	0.717266	1.11581	0.992487	0.897324		+	+		non-intrinsic ABC protein 6	07.25-Transporters/ABC-type	noIPR	noGo	3	3	3	10.1	10.1	10.1	53.115	0	10.682	19308000	19	MD09G1232600
-0.734551	1.11463	0.712181	0.603614	0.980075	0.53519	1.78572	-0.568845	-0.455873	0.195313	0.557384	0.30274	-1.75965	-0.4303	0.388296	-1.32319	-1.06479	-0.837927		+		K08242	24-methylenesterol C-methyltransferase [EC:2.1.1.143]	01.06-Metabolism/Lipid and sterol/Sulfur metabolism	noIPR	GO:0030797	7	7	2	16.7	16.7	6.1	40.246	0	12.152	70710000	35	MD15G1006600
0.68632	0.332637	0.51568	0.190454	0.971538	0.539326	0.91757	NaN	0.166246	NaN	0.745226	0.609681	1.01653	NaN	NaN	NaN	NaN	1.01653		+		K14007	protein transport protein SEC24	07.99-Transporters/Others	IPR002035	GO:0005048	9	2	2	11.3	2.4	2.4	115.04	0	5.7463	17994000	10	MD13G1230500
1.0209	-0.473328	0.346773	0.559905	1.26064	0.542978	0.267784	-1.58167	-0.114389	1.10284	1.29598	0.194109	0.152018	-1.64712	-1.38013	-0.765211	-0.0449794	-0.737084		+			Pathogenesis-related thaumatin superfamily protein	11.02-Disease/defense/Defense-related	IPR001938	GO:0009506	13	13	3	52.4	52.4	14.9	25.945	0	318.18	42412000000	828	MD09G1256000;MD17G1250000
-1.00906	1.19764	0.788738	1.46852	0.27691	0.54455	-1.11771	1.05143	-0.177592	0.818153	0.554628	0.225782	-0.119905	-0.047265	-0.854542	-1.9524	-0.877554	-0.770333		+		K09578	peptidyl-prolyl cis-trans isomerase NIMA-interacting 1 [EC:5.2.1.8]	06.01-Protein destination and storage/Folding and stability	IPR000297	GO:0016853	9	9	5	66.9	66.9	37.2	13.248	0	16.714	318000000	92	MD04G1047200
0.659964	0.679572	-0.213396	0.989345	0.612913	0.54568	NaN	NaN	NaN	0.946013	NaN	0.946013	NaN	1.03899	0.667379	0.934597	0.148436	0.69735	+				Protein kinase superfamily protein	10.04.04-Signal transduction/Kinases	IPR011009;noIPR	GO:0004672	4	3	3	13.9	11.9	11.9	44.199	0	7.7337	767630000	18	MD06G1176700;MD14G1182800;MD14G1182900;MD17G1183600;MD03G1260300;MD00G1091600;MD16G1091900;MD09G1034900;MD16G1197600;MD13G1197700;MD04G1001300;MD13G1286000;MD04G1001200
-0.319363	-0.0305046	-0.0802363	1.53118	1.62949	0.546113	-0.361768	-1.07887	-1.01976	1.30164	1.42191	0.0526304	-1.02014	-0.682368	-1.06213	-0.414029	0.184962	-0.598741		+		K02991	small subunit ribosomal protein S6e	05.01-Protein synthesis/Ribosomal proteins	noIPR	GO:0003723	9	9	3	34.9	34.9	12.4	28.358	0	42.62	396410000	75	MD15G1372800
0.377403	1.24436	1.22003	0.278811	-0.382259	0.547669	1.66808	-1.04017	-0.130346	0.701266	-0.0999075	0.219784	0.17611	-0.956482	-0.106368	-2.14744	-0.803095	-0.767455		+			Chalcone-flavanone isomerase family protein	20.99-Secondary metabolism/Others	noIPR	GO:0005504	7	7	7	26.2	26.2	26.2	31.426	0	10.861	74066000	31	MD03G1263700
-1.07762	0.897322	0.615879	0.781017	1.52783	0.548886	0.841708	0.660532	1.33405	-1.64709	-0.907748	0.0562904	-0.707043	-0.667576	-1.0498	-0.200487	-0.400977	-0.605177		+			biotin/lipoyl attachment domain-containing protein	01.06-Metabolism/Lipid and sterol	noIPR	GO:0004658	6	6	5	34	34	30.9	30.363	0	85.624	194150000	79	MD01G1159900
0.0917447	0.835867	0.6606	0.539007	0.636461	0.552736	1.38028	-0.180176	-0.366518	0.13392	0.496774	0.292856	1.16525	-1.34041	-2.22966	-0.776644	-1.04649	-0.845591		+			Tetratricopeptide repeat (TPR)-like superfamily protein	11.05-Disease/Defense/Stress responses	noIPR	noGo	6	6	2	25.5	25.5	9.6	26.84	0	20.958	157020000	38	MD01G1223900
0.455643	0.385821	0.685637	0.588623	0.651776	0.5535	1.01149	-0.258917	NaN	0.925372	0.678834	0.589195	-0.538078	NaN	NaN	-0.10721	0.46226	-0.0610093		+		K17081	prohibitin 2	11.05-Disease/Defense/Stress responses	noIPR	GO:0030449	7	6	6	28.7	23.3	23.3	30.723	0	6.9874	49329000	20	MD11G1212000
-1.1066	1.30027	1.07943	0.331643	1.16344	0.553637	-1.26049	-1.48177	-0.546656	-0.603336	-0.743016	-0.927054	0.433432	0.511045	1.41945	0.410844	-0.907704	0.373413	+		+	K02966	small subunit ribosomal protein S19e	05.01-Protein synthesis/Ribosomal proteins	IPR018277	GO:0003735;GO:0005622;GO:0005840;GO:0006412	9	4	1	51	25.2	6.3	15.958	0	16.661	169340000	65	MD14G1209900
1.29979	0.166935	0.812669	0.125825	0.452961	0.571636	1.82966	-0.727419	-0.213746	-0.0279532	-0.0883064	0.154447	0.916048	-0.917734	-0.444516	-2.10277	-1.08145	-0.726084		+		K03032	26S proteasome regulatory subunit N2	06.01-Protein destination and storage/Folding and stability	IPR016642;noIPR	GO:0000502;GO:0030234;GO:0042176;noGo	21	21	11	22.7	22.7	13.4	108.3	0	68.695	749300000	180	MD04G1006300;MD08G1218600;MD08G1218500
0.766928	NaN	NaN	0.299454	0.661117	0.575833	1.10699	0.468669	1.00203	0.564068	0.666056	0.761563	0.106224	-0.0668101	0.335719	NaN	NaN	0.125044			+	K01733	threonine synthase [EC:4.2.3.1]	01.01-Metabolism/Amino acid	IPR000634	GO:0006520;GO:0030170	8	8	6	23.8	23.8	19.4	57.175	0	14.964	23028000	19	MD09G1187000;MD17G1171300
NaN	NaN	0.4467	0.478599	0.803163	0.576154	NaN	NaN	NaN	NaN	0.613638	0.613638	NaN	1.08596	1.46619	0.881538	0.731896	1.0414			+		DNA-binding enhancer protein-related	04.99-Transcription/Others	noIPR	GO:0003677	2	2	2	33.6	33.6	33.6	12.173	0	14.549	29359000	18	MD13G1153200;MD16G1153600
0.904313	0.740848	-0.256501	0.537524	0.960281	0.577293	0.694817	-0.673459	-0.426029	-0.163942	-0.330784	-0.179879	1.96095	-1.25675	-1.23057	-1.7542	0.293503	-0.397413	+				alpha/beta-Hydrolases superfamily protein	01.06-Metabolism/Lipid and sterol	noIPR	GO:0016787	6	6	6	24.9	24.9	24.9	29.775	0	9.2364	185310000	45	MD02G1081000
-0.363167	0.567749	0.436916	1.64618	0.599666	0.577469	-0.518934	-0.70051	-0.967268	0.38898	-0.0713524	-0.373817	1.0002	0.646694	0.842314	-2.03133	-1.47614	-0.203652	+			K01623	fructose-bisphosphate aldolase, class I [EC:4.1.2.13]	02.01-Energy/Glycolysis	IPR000741	GO:0004332;GO:0006096	17	14	11	59.1	55.2	38.7	38.306	0	248.51	1435600000	252	MD12G1018700
-0.876086	0.38099	0.11996	1.78248	1.48029	0.577527	0.386585	1.30884	0.83498	-0.241189	-0.157982	0.426247	-1.08889	-0.887223	-0.984195	-1.00406	-1.0545	-1.00377		+	+		basic helix-loop-helix (bHLH) DNA-binding family protein	04.99-Transcription/Others	noIPR	GO:0003677	6	6	6	72.5	72.5	72.5	10.272	0	59.111	727330000	105	MD17G1049300;MD09G1049300;MD16G1075700;MD14G1197100;MD06G1190200;MD13G1074300
-0.279123	0.923425	1.48454	0.207728	0.556121	0.578538	1.6078	-0.497878	-1.1122	0.571221	0.40268	0.194325	-0.185163	-0.601382	-0.295753	-2.28587	-0.496142	-0.772862		+			gamma carbonic anhydrase-like 2	02.30-Energy/Photosynthesis	IPR011004	GO:0005515	9	9	9	43.8	43.8	43.8	27.117	0	22.557	399780000	93	MD14G1155400;MD06G1140000
0.394406	0.520103	0.224377	1.21607	0.583323	0.587656	0.645548	-0.253101	-1.51754	1.21481	0.469324	0.111808	0.787665	-0.344485	-0.490752	-2.10857	-1.34117	-0.699462		+			Ribosomal protein L4/L1 family	05.01-Protein synthesis/Ribosomal proteins	noIPR	GO:0003735	11	11	5	45.9	45.9	26.4	34.441	0	165.12	1665200000	183	MD12G1126000
0.43787	0.764818	0.647939	0.493089	0.598289	0.588401	1.31507	-0.60842	0.211525	0.165994	0.873918	0.391617	0.689629	-0.601698	-1.3662	-1.85478	-1.76704	-0.980018		+	+	K02701	photosystem I subunit PsaN	02.30-Energy/Photosynthesis	IPR008796	GO:0005516;GO:0009522;GO:0015979;GO:0042651	7	7	7	36.1	36.1	36.1	17.918	0	29.661	382910000	81	MD15G1441800;MD01G1004300
0.889794	0.98269	-0.311321	0.868379	0.519117	0.589732	-0.0476649	0.384825	1.06992	0.214317	0.392443	0.402768	-0.484359	-0.571702	NaN	-0.0997576	NaN	-0.385273		+	+	K10528	hydroperoxide lyase [EC:4.1.2.-]	11.06-Disease/Defense/Detoxification	noIPR	GO:0004497	18	6	6	47.2	18.6	18.6	54.261	0	20.044	56677000	27	MD09G1071400
0.250276	0.602335	0.318905	1.09643	0.683955	0.59038	-0.0105325	-0.210832	-0.105697	1.05911	1.42262	0.430934	0.256113	-1.09384	-0.760612	-2.30509	-1.20314	-1.02131		+	+		ATP synthase delta-subunit gene	02.30-Energy/Photosynthesis	IPR020781;IPR026015	GO:0015986;GO:0016020;noGo	5	5	5	23.7	23.7	23.7	27.336	0	73.275	206730000	89	MD17G1003000;MD10G1043200;MD10G1172700
0.00634011	0.267276	-0.0217143	1.34752	1.35495	0.590874	0.597088	1.43323	0.550521	-1.14766	-1.95345	-0.104054	-1.22604	-0.581158	-0.743219	0.179589	-0.0632718	-0.48682		+		K07375	tubulin beta	09.04-Cell structure/Cytoskeleton	IPR008280	GO:0003924;GO:0005525;GO:0006184;GO:0043234;GO:0051258	12	9	9	34.3	27.8	27.8	49.948	0	101.65	271220000	111	MD14G1103900;MD06G1082200
0.358667	0.157425	1.75868	0.132092	0.548738	0.59112	-0.949535	-1.77057	0.399341	-1.56212	-0.0130988	-0.779197	0.839462	-1.23258	0.298817	-0.171901	1.20659	0.188078	+				Nitrogen regulatory PII-like	10.99-Signal transduction/Others	IPR004323	GO:0010038	5	5	5	41.7	41.7	41.7	20.878	0	15.933	98671000	33	MD15G1382000;MD08G1193500
1.58385	0.852215	0.988262	-0.320794	-0.145887	0.591529	1.51883	-0.187889	-0.837109	0.0958729	0.289553	0.175852	0.831757	-1.4186	-1.50936	-0.994748	-0.745958	-0.767382		+		K02734	20S proteasome subunit beta 4 [EC:3.4.25.1]	06.01-Protein destination and storage/Folding and stability	noIPR	GO:0004299	8	8	8	39.7	39.7	39.7	22.339	0	18.149	805840000	112	MD16G1197000;MD13G1196600
0.330082	-0.106025	-0.0172849	1.81808	0.937955	0.592561	1.26401	0.703646	0.342828	-0.168435	-1.02733	0.222944	0.420921	-0.299496	-1.05397	-1.37635	-1.76864	-0.815507		+		K00036	glucose-6-phosphate 1-dehydrogenase [EC:1.1.1.49 1.1.1.363]	01.05-Metabolism/Sugars and polysaccharides	IPR001282	GO:0004345;GO:0006006;GO:0055114	27	27	10	56	56	24.8	59.465	0	205.08	2402000000	379	MD09G1017200
1.24935	0.483351	0.332353	0.310879	0.593553	0.593897	0.852842	-1.05392	-0.524767	0.597876	0.807984	0.136003	1.13291	-1.64252	-1.84702	-1.02968	-0.263181	-0.729898		+		K21888	glutathione dehydrogenase/transferase [EC:1.8.5.1 2.5.1.18]	01.05-Metabolism/Sugars and polysaccharides/Sulfur metabolism	noIPR	GO:0004364	16	16	12	76.1	76.1	62	23.52	0	74.44	818200000	141	MD01G1120300
0.989757	-0.572444	NaN	0.848139	1.11129	0.594186	0.779041	0.805007	0.359158	0.214732	0.531995	0.537987	0.0357744	-0.842734	-0.425181	-0.306956	-0.810663	-0.469952			+	K06630	14-3-3 protein epsilon	10.04-Signal Transduction/Mediators	IPR000308	GO:0019904	7	4	4	29.4	21.4	21.4	28.838	0	14.067	66025000	37	MD08G1184000
0.197072	0.685555	-0.018225	1.38172	0.752481	0.599721	1.09008	-1.12752	-0.850848	1.12076	0.269454	0.100385	0.447245	-0.137395	-0.342678	-2.01175	-1.45594	-0.700104		+		K02912	large subunit ribosomal protein L32e	05.01-Protein synthesis/Ribosomal proteins	noIPR	GO:0003735	4	4	4	45.7	45.7	45.7	12.384	0	14.308	402160000	78	MD05G1164800;MD10G1154100;MD10G1267800;MD05G1291900
-0.335828	0.193888	1.04507	0.963541	1.1438	0.602094	-1.13548	1.12007	-0.334297	0.498501	0.790479	0.187855	-0.150644	0.0238	-0.143499	-2.13885	-1.54054	-0.789947		+			GroES-like zinc-binding alcohol dehydrogenase family protein	11.06-Disease/Defense/Detoxification	IPR020843	GO:0016491	8	8	8	24.5	24.5	24.5	47.791	0	61.041	155110000	62	MD00G1129200
1.55141	-0.0153885	-0.0829649	0.940804	0.619401	0.602652	1.3952	-0.65095	-0.456704	0.484553	0.0160836	0.157637	1.07851	-1.41606	-1.56888	-1.14493	-0.750075	-0.760287		+		K17285	selenium-binding protein 1	11.05-Disease/Defense/Stress responses/sulfate assimilation	noIPR	GO:0008430	24	24	24	57	57	57	53.888	0	305.18	3779500000	504	MD04G1018500
1.92323	1.27594	0.644466	-0.0836101	-0.732287	0.605548	1.42707	-0.586194	-0.54729	0.816574	0.188386	0.259709	-0.535016	-1.23294	-1.19262	-0.975518	-0.390199	-0.865259		+	+		Polyketide cyclase/dehydrase and lipid transport superfamily protein	11.02-Disease/defense/Defense-related	IPR024948	GO:0008289	12	10	8	81.8	73.6	62.9	17.784	0	178.87	1759400000	228	MD16G1026000
0.759971	0.489079	0.206149	0.859184	0.720711	0.607019	0.406767	0.940148	-0.120464	0.0564976	0.062144	0.269019	-0.388593	0.0891938	NaN	0.479457	NaN	0.0600193		+			AMP-dependent synthetase and ligase family protein	01.06-Metabolism/Lipid and sterol	IPR000873	GO:0003824;GO:0008152	10	9	9	20.9	19.7	19.7	61.458	0	27.015	84376000	31	MD14G1161200;MD14G1161300;MD06G1147500;MD06G1147300
0.969637	1.37821	-1.00547	1.09372	NaN	0.609024	1.18315	0.784999	NaN	0.106612	0.281875	0.589159	0.56346	-0.24659	NaN	NaN	NaN	0.158435			+	K01859	chalcone isomerase [EC:5.5.1.6]	20.99-Secondary metabolism/Others	IPR016088	GO:0009813;GO:0045430	5	5	5	28.3	28.3	28.3	24.96	0	36.738	43385000	22	MD01G1118000;MD01G1117800;MD01G1118100;MD01G1118300;MD07G1186300
0.922893	0.301104	-0.629872	0.923704	1.53057	0.60968	-1.80876	-0.945906	0.738007	-0.734044	-0.640345	-0.67821	1.0004	-0.123108	1.08085	-1.20527	-0.410221	0.0685302	+			K13199	plasminogen activator inhibitor 1 RNA-binding protein	04.22-Transcription/mRNA processing	IPR019084	GO:0003723	8	6	2	32	25.3	17	38.521	0	52.095	339590000	68	MD04G1050100
1.91979	0.0744439	0.387772	0.606809	0.0752951	0.612822	1.09703	0.110863	-0.0197183	0.51375	0.537119	0.447809	0.0171904	-2.10287	-1.25914	-0.766201	-1.19213	-1.06063		+	+		O-Glycosyl hydrolases family 17 protein	01.05-Metabolism/Sugars and polysaccharides	IPR013781	GO:0003824;GO:0005975	10	10	10	31.8	31.8	31.8	48.406	0	93.833	299810000	93	MD10G1077100;MD05G1067300;MD15G1031700
0.526858	0.660368	0.649204	0.568847	0.661199	0.613295	0.503223	0.92786	0.665546	NaN	NaN	0.698876	NaN	NaN	NaN	0.584564	0.641737	0.61315		+		K13065	shikimate O-hydroxycinnamoyltransferase [EC:2.3.1.133]	20.1-Secondary metabolism/Phenylpropanoids/Phenolics	noIPR	GO:0047172	8	8	8	20.1	20.1	20.1	48.29	0	21.738	115280000	75	MD17G1225100;MD09G1226600;REV__MD03G1014600;MD04G1188000
1.42067	0.369705	0.576746	0.473508	0.231439	0.614414	1.07249	-0.848709	-1.27594	0.730887	0.76696	0.0891376	0.883624	-0.541614	-0.694252	-1.73646	-1.42906	-0.703552		+		K02925	large subunit ribosomal protein L3e	05.01-Protein synthesis/Ribosomal proteins	IPR009000	GO:0003723	17	17	11	38	38	24.4	45.388	0	62.182	1411900000	217	MD04G1044600;MD13G1271300;MD15G1435700
NaN	1.34301	NaN	0.389221	0.111667	0.614633	NaN	-0.195419	NaN	-1.00867	NaN	-0.602044	NaN	NaN	NaN	0.0485569	0.483499	0.266028	+			K10775	phenylalanine ammonia-lyase [EC:4.3.1.24]	20.1-Secondary metabolism/Phenylpropanoids/Phenolics	IPR022313;noIPR	GO:0016841;noGo	4	4	4	8.9	8.9	8.9	78.511	0	6.6446	15005000	7	MD07G1172700;MD01G1106900;MD12G1116700;MD04G1096200;MD03G1121400
0.615416	NaN	NaN	NaN	NaN	0.615416	-0.0696061	NaN	NaN	NaN	NaN	-0.0696061	0.474466	NaN	0.865547	NaN	1.38095	0.906988			+	K22071	ferredoxin-2, mitochondrial	01.01-Metabolism/Amino acid	noIPR	GO:0005515	3	3	3	12.3	12.3	12.3	17.172	0	3.6089	18937000	9	MD10G1150500
1.59485	0.899157	0.85178	-0.544499	0.281189	0.616495	1.81673	-0.060758	-0.772746	-0.263865	-0.363695	0.0711332	0.400138	0.0648507	-0.980379	-1.30821	-1.61455	-0.68763		+		K08776	puromycin-sensitive aminopeptidase [EC:3.4.11.-]	06.13-Protein destination and storage/Proteolysis	IPR001930	GO:0006508	34	34	12	39.6	39.6	16.9	102.5	0	323.31	1956400000	489	MD15G1054400
0.167965	0.206518	0.893627	1.09853	0.728338	0.618996	0.291754	-0.732495	-0.532547	0.15945	0.22546	-0.117676	1.70299	-0.134782	-0.241209	-2.12535	-1.70825	-0.50132	+				Galactose oxidase/kelch repeat superfamily protein	06.13-Protein destination and storage/Proteolysis	noIPR	GO:0005515	7	7	7	26.2	26.2	26.2	35.99	0	21.158	140920000	54	MD17G1117500
-0.155697	0.744768	-0.205189	1.68192	1.03347	0.619854	-0.842969	-0.0326985	-1.11369	-0.0646571	-0.0812633	-0.427056	1.66809	0.180495	0.202237	-1.75109	-1.26372	-0.192798	+			K04565	superoxide dismutase, Cu-Zn family [EC:1.15.1.1]	11.06-Disease/Defense/Detoxification	IPR024134	GO:0005886	6	6	3	46.7	46.7	23.7	15.07	0	72.654	3467100000	149	MD00G1051500
-0.208326	1.80323	1.57222	0.562368	-0.600547	0.625789	0.864987	-0.402346	-0.208828	0.646095	0.334633	0.246908	-0.050401	-0.774384	-0.309823	-1.89911	-1.32976	-0.872696		+	+		plant uncoupling mitochondrial protein 1	11.05-Disease/Defense/Stress responses	IPR002030	GO:0006839;GO:0031966	7	7	7	25.5	25.5	25.5	32.647	0	23.411	152640000	32	MD04G1145100
1.26471	NaN	0.488402	0.358182	0.395827	0.62678	1.31027	0.0908842	-0.0360118	1.03555	0.286242	0.537387	0.331321	-0.0464782	NaN	NaN	-0.404353	-0.0398367			+	K02918	large subunit ribosomal protein L35e	05.01-Protein synthesis/Ribosomal proteins	noIPR	GO:0022625	4	4	4	22	22	22	14.25	0	4.455	100070000	27	MD11G1116100;MD07G1188600;MD03G1102300;MD01G1119600
1.27188	0.591367	1.47639	0.295371	-0.500605	0.626881	1.26166	0.334027	-1.51215	0.752213	0.00930704	0.169011	0.27623	-0.903025	-1.18996	-0.6859	-1.4768	-0.795891		+		K01610	phosphoenolpyruvate carboxykinase (ATP) [EC:4.1.1.49]	02.01-Energy/Glycolysis	IPR001272	GO:0004612;GO:0005524;GO:0006094	27	27	26	56.6	56.6	56.6	71.976	0	265.32	1349400000	331	MD08G1207000;MD15G1391200;MD01G1046200;MD15G1405400;MD10G1043800;MD04G1109800
0.63131	NaN	0.578203	0.300072	1.01043	0.630004	0.778893	0.624935	0.159658	0.709089	0.563899	0.567295	0.0170507	NaN	NaN	NaN	0.419085	0.218068			+		urease accessory protein G	06.01-Protein destination and storage/Folding and stability	IPR003495	GO:0003924	4	4	4	19.3	19.3	19.3	29.951	0	7.3842	27324000	13	MD05G1285700;MD10G1263700
1.08636	0.565569	0.443337	0.316587	0.738457	0.630062	1.95019	-0.913504	-0.537726	0.0978446	-0.19952	0.0794569	0.507086	-1.11705	-0.0367392	-2.14605	-0.754848	-0.70952		+		K17087	transmembrane 9 superfamily member 3	07.01-Transporters/Ions	IPR004240	GO:0016021	4	3	3	10	8.7	8.7	67.296	0	18.913	75342000	41	MD08G1236600;MD15G1428600
-0.265773	1.1399	1.19767	0.479822	0.601752	0.630674	0.587472	0.613412	0.735368	-0.108292	-0.636252	0.238342	1.03662	-1.73525	-1.04142	-1.72749	-0.877543	-0.869017		+			Cystathionine beta-synthase (CBS) family protein	20.99-Secondary metabolism/Others/Sulfur metabolism	noIPR	GO:0003824	8	8	7	47.6	47.6	42.5	25.299	0	40.662	244090000	116	MD05G1085200
0.553553	0.454419	0.307706	1.80118	0.0572996	0.634832	1.17026	-0.513357	-0.645129	0.612813	0.0708102	0.139079	0.994219	-0.808198	-0.969885	-1.97411	-1.11159	-0.773913		+		K00895	diphosphate-dependent phosphofructokinase [EC:2.7.1.90]	02.01-Energy/Glycolysis	noIPR	GO:0047334	18	9	7	45.6	25	21.2	62.059	0	68.554	330850000	102	MD10G1327400;MD05G1354600
0.227542	0.825743	0.815457	0.765577	0.542102	0.635284	NaN	0.11487	NaN	NaN	0.0963209	0.105595	0.748781	0.722122	0.740667	-0.411072	0.213804	0.40286	+		+	K14664	IAA-amino acid hydrolase [EC:3.5.1.-]	03.26-Cell growth/division/Growth regulators	noIPR	GO:0016787	5	4	4	14.8	11.7	11.7	48.516	0	9.5588	25357000	15	MD02G1072200;MD15G1202000
-0.233394	1.01751	0.847077	0.835078	0.721221	0.637498	-0.226852	0.198794	-0.625128	-1.93433	-1.26413	-0.770329	2.06792	-0.530636	-0.518236	-0.540975	0.18609	0.132833	+			K00392	sulfite reductase (ferredoxin) [EC:1.8.7.1]	01.02-Metabolism/Nitrogen and sulphur	IPR006066	GO:0016491;GO:0020037;GO:0051536;GO:0055114	18	18	6	35.7	35.7	12.4	77.06	0	44.761	412940000	145	MD03G1173800
0.385427	1.0141	0.891759	0.558698	0.340532	0.638103	0.969038	-1.01924	-0.943829	0.83275	0.663293	0.100402	1.21327	-1.37934	-1.38646	-0.996137	-1.14386	-0.738505		+		K01057	6-phosphogluconolactonase [EC:3.1.1.31]	02.07-Energy/Pentose phosphate	IPR006148	GO:0005975	7	7	7	47.4	47.4	47.4	28.036	0	25.774	518470000	79	MD01G1226300;MD07G1296700
-0.286704	1.21459	0.962159	0.737483	0.573408	0.640187	0.349043	-0.449261	-1.03936	-0.0825764	0.171625	-0.210106	1.35673	0.0884432	0.193612	-2.15813	-1.63107	-0.430083	+			K02873	large subunit ribosomal protein L13e	05.01-Protein synthesis/Ribosomal proteins	IPR018256	GO:0003735;GO:0005622;GO:0005840;GO:0006412	7	7	1	35.3	35.3	11.6	23.888	0	45.513	1083900000	106	MD03G1289100
-0.355873	1.34172	1.09838	0.119771	1.01181	0.643162	0.314963	0.100068	NaN	-0.220333	1.08747	0.320542	0.386427	-0.121996	-0.343852	-1.03963	-0.847926	-0.393395		+		K14050	geranylgeranyl transferase type-2 subunit alpha [EC:2.5.1.60]	10.99-Signal transduction/Others	IPR002088	GO:0008318;GO:0018342	7	7	4	13.7	13.7	9.7	80.024	0	8.5864	28711000	12	MD08G1200000
0.989392	NaN	0.89136	0.0506908	NaN	0.643814	0.306637	1.75367	NaN	0.110114	0.812837	0.745814	NaN	NaN	NaN	NaN	NaN	NaN			+		ATPase	02.30-Energy/Photosynthesis	IPR003959	GO:0005524	6	1	1	12.7	4.1	4.1	50.768	0	20.822	24864000	27	MD17G1228900
0.467868	1.33319	1.00881	0.128465	0.284572	0.644581	NaN	-1.32228	NaN	NaN	0.778815	-0.271732	NaN	1.33814	0.510235	NaN	0.615953	0.821443	+			K03249	translation initiation factor 3 subunit F	05.04-Protein synthesis/Translation factors	IPR027531	GO:0003743;GO:0005737;GO:0005852	11	2	2	51.2	15.1	15.1	31.497	0	5.7155	29409000	16	MD07G1215300
0.451943	1.14318	1.0908	0.673447	-0.132468	0.64538	1.3716	-0.706371	-0.868722	1.10691	0.0911328	0.19891	0.492982	-0.725613	-0.836773	-1.47107	-1.68098	-0.844291		+		K01895	acetyl-CoA synthetase [EC:6.2.1.1]	02.01-Energy/Glycolysis	IPR000873	GO:0003824;GO:0008152	11	11	11	17.5	17.5	17.5	92.365	0	49.128	181640000	82	MD09G1000400;MD17G1003300
-0.366365	1.25585	1.63478	0.307879	0.398428	0.646114	1.50344	0.215015	0.543868	-1.49833	-1.64995	-0.177191	-0.20391	-1.04249	-0.550886	-0.59868	0.051337	-0.468926		+			Glycosyl hydrolase superfamily protein	01.05-Metabolism/Sugars and polysaccharides	IPR013781	GO:0003824;GO:0005975	9	9	5	36.8	36.8	23.3	37.525	0	57.231	902820000	100	MD11G1189000
0.956185	0.575001	0.226569	0.868678	0.613911	0.648069	1.23008	1.02394	0.376837	-1.58505	-1.33702	-0.0582426	-1.06714	-1.48684	-1.00708	0.211655	0.400268	-0.589827		+			Late embryogenesis abundant (LEA) hydroxyproline-rich glycoprotein family	11.02-Disease/defense/Defense-related	noIPR	GO:0003674	4	4	4	26.5	26.5	26.5	23.518	0	28.143	188080000	47	MD06G1094300;MD06G1094400
-1.22131	1.22411	1.34389	0.901499	0.997383	0.649114	-0.352893	0.831164	1.34389	-1.01101	-1.47309	-0.132388	-0.626978	-0.349674	-0.826264	-0.590383	-0.190341	-0.516728		+		K00392	sulfite reductase (ferredoxin) [EC:1.8.7.1]	01.02-Metabolism/Nitrogen and sulphur	IPR006066	GO:0016491;GO:0020037;GO:0051536;GO:0055114	15	3	3	30.6	7.5	7.5	77.563	0	12.565	63506000	36	MD11G1192000
-0.624533	0.951163	0.911859	1.12083	0.891991	0.650262	0.290648	0.595284	0.216264	0.390717	0.257853	0.350153	0.682969	-0.993771	-1.19381	-1.99547	-1.50199	-1.00041		+	+		ARM repeat superfamily protein	06.13-Protein destination and storage/Proteolysis	IPR016024	GO:0005488	8	8	3	18	18	7.7	53.548	0	24.933	142880000	60	MD04G1245300
-0.654851	1.27216	1.87108	0.305505	0.467591	0.652297	0.601628	0.517912	0.60594	-2.07332	0.0573529	-0.0580974	-0.0399035	-1.01362	-0.802511	-1.07995	-0.0350204	-0.594201		+		K01738	cysteine synthase A [EC:2.5.1.47]	20.99-Secondary metabolism/Others/Sulfur metabolism	IPR005856	GO:0004124;GO:0006535	12	12	10	50.2	50.2	46.8	34.312	0	103.88	428740000	150	MD16G1194200;MD13G1193400
1.40368	0.4105	1.4156	-0.450804	0.512654	0.658326	1.61329	-0.267996	-1.02995	-0.640766	0.278699	-0.0093446	0.825414	-0.758436	-0.761966	-1.47427	-1.07565	-0.648982		+		K14454	aspartate aminotransferase, cytoplasmic [EC:2.6.1.1]	01.01-Metabolism/Amino Acid/Sulfur metabolism	IPR000796	GO:0006520;GO:0008483	25	24	7	58.4	56.4	17.8	50.247	0	323.31	4883100000	547	MD15G1096900
-0.0454648	0.999399	0.122606	0.885342	1.33226	0.658828	-0.328655	1.19847	0.239567	-0.0397291	0.228568	0.259644	0.665034	-1.13122	-0.451961	-2.05355	-1.62066	-0.918471		+		K08901	photosystem II oxygen-evolving enhancer protein 3	02.30-Energy/Photosynthesis	IPR008797	GO:0005509;GO:0009523;GO:0009654;GO:0015979;GO:0019898	10	10	7	39.2	39.2	34.9	24.674	0	177.06	2347900000	213	MD05G1336200
0.334066	NaN	NaN	0.990441	NaN	0.662254	0.593637	0.726002	NaN	0.930783	NaN	0.750141	0.573016	NaN	NaN	NaN	NaN	0.573016			+	K00286	pyrroline-5-carboxylate reductase [EC:1.5.1.2]	01.01-Metabolism/Amino acid	noIPR	GO:0004735	3	3	3	19.6	19.6	19.6	28.81	0	6.2259	21730000	8	MD14G1084400;MD12G1094200
0.632903	0.538899	0.870438	0.746859	0.533494	0.664519	-0.648705	0.0601484	-0.453746	0.365667	-0.202938	-0.175915	NaN	0.346907	0.367315	-0.315605	0.383537	0.195539	+				translocon at the outer envelope membrane of chloroplasts 34	08.99-Intracellular traffic/Others	IPR006703	GO:0005525	5	5	5	19.6	19.6	19.6	34.194	0	11.069	77436000	46	MD17G1202600;MD09G1219200;MD03G1170900
-0.022305	0.675235	0.854252	0.761487	1.05713	0.66516	0.148352	NaN	NaN	NaN	0.780223	0.464288	NaN	NaN	0.634505	0.427714	0.531315	0.531178	+			K02503	histidine triad (HIT) family protein	01.03-Metabolism/Nucleotides	IPR001310	noGo	2	2	2	16	16	16	17.708	0	4.9572	42516000	22	MD14G1092000
1.57445	0.570439	0.500078	0.246701	0.466196	0.671573	1.33823	-1.41321	-1.7269	0.585028	0.697258	-0.103919	0.442665	-0.737679	-0.698529	-1.18619	-0.658549	-0.567656		+		K02883	large subunit ribosomal protein L18e	05.01-Protein synthesis/Ribosomal proteins	IPR021131;noIPR	GO:0003723	7	7	2	38.5	38.5	10.2	20.822	0	101.66	510580000	67	MD11G1307900;MD03G1290600;MD07G1120600;MD12G1103900;MD05G1046400
0.328794	1.3557	0.79448	0.37814	0.505745	0.672572	0.908722	-2.29682	-0.790914	0.493899	0.550836	-0.226855	0.831454	-0.646838	-0.200762	-1.38235	-0.830091	-0.445717		+			Adenine nucleotide alpha hydrolases-like superfamily protein	11.05-Disease/Defense/Stress responses	noIPR	GO:0016787	5	4	4	22.2	17.9	17.9	17.898	0	9.732	4576600000	100	MD03G1082800
0.675853	NaN	NaN	NaN	NaN	0.675853	NaN	0.807591	NaN	0.528318	NaN	0.667955	0.221595	0.710782	0.756361	1.91357	1.07461	0.935384		+	+		S-adenosyl-L-homocysteine hydrolase	01.01-Metabolism/Amino Acid/Sulfur metabolism	noIPR	GO:0004013	6	4	4	28.1	28.1	28.1	14.113	0	15.813	576790000	36	MD05G1230100
0.834151	0.398238	0.335407	1.03442	0.777132	0.67587	1.02602	0.958743	0.147383	-1.56073	-1.68253	-0.222223	-0.102959	-1.16681	-1.18988	-0.708211	0.899616	-0.453649		+		K01648	ATP citrate (pro-S)-lyase [EC:2.3.3.8]	02.10-Energy/TCA pathway	noIPR	noGo	12	12	3	34.3	34.3	9	46.662	0	115.05	1160200000	206	MD16G1096300
0.790025	0.64495	0.71604	0.597544	0.641776	0.678067	0.887872	0.592943	0.637254	-1.21422	-0.961853	-0.0116008	-1.27741	-1.85344	-1.39616	0.559267	0.635401	-0.666468		+			polygalacturonase abscission zone A. Thaliana	09.01-Cell structure/Cell wall	noIPR	GO:0004650	13	13	13	40.9	40.9	40.9	49.56	0	84.209	2119700000	177	MD10G1179100;MD05G1192600
NaN	0.678547	NaN	NaN	NaN	0.678547	NaN	0.352102	NaN	0.493636	NaN	0.422869	NaN	0.806653	NaN	1.10962	0.82264	0.912971		+		K09564	peptidyl-prolyl isomerase E (cyclophilin E) [EC:5.2.1.8]	06.01-Protein destination and storage/Folding and stability	noIPR	GO:0042027	2	2	2	18.6	18.6	18.6	19.534	0	5.1869	19960000	12	MD16G1059400;MD13G1060000
0.291075	0.519038	1.66307	0.464725	0.456324	0.678846	0.3408	0.186959	-0.894957	-0.313091	1.51233	0.166408	0.594812	-0.448446	-1.48627	-1.75075	-1.13562	-0.845255		+			plant intracellular ras group-related LRR 9	10.04-Signal Transduction/Mediators	IPR003591	GO:0009555	10	10	9	26.8	26.8	24.5	58.07	0	16.312	91049000	43	MD10G1041600
0.343926	1.00176	0.663237	1.02163	0.381447	0.6824	1.61267	0.541504	0.395664	-1.034	-1.20044	0.0630796	-0.181484	-1.4119	-1.89622	0.0190508	-0.256835	-0.745478		+		K00627	pyruvate dehydrogenase E2 component (dihydrolipoamide acetyltransferase) [EC:2.3.1.12]	02.01-Energy/Glycolysis	IPR000089;noIPR	GO:0004591	14	14	4	45.2	45.2	19.9	49.277	0	75.639	482900000	158	MD10G1046900;MD10G1047200;MD02G1146100
1.34354	1.00537	1.13468	0.0409549	-0.109749	0.682959	2.15737	-0.26414	0.0659506	-1.41587	-1.27745	-0.146828	-0.618425	-0.632414	-0.51151	-0.620838	-0.297465	-0.53613		+			pathogenesis-related 4	11.02-Disease/defense/Defense-related	IPR001153	GO:0042742;GO:0050832	4	4	4	38.5	38.5	38.5	15.856	0	90.848	727890000	105	MD04G1225400
-0.0060793	1.16323	2.21083	-0.0734919	0.138593	0.686616	-1.41593	-1.68996	-0.892365	-0.5271	-0.0786167	-0.920794	1.23187	-0.271916	0.310201	-0.274002	0.174735	0.234178	+		+		6-phosphogluconate dehydrogenase family protein	02.07-Energy/Pentose phosphate	IPR013328	GO:0016491;GO:0050662;GO:0055114	16	16	16	50.9	50.9	50.9	36.336	0	135.45	829920000	186	MD02G1066000;MD02G1065900
NaN	0.584532	NaN	0.929463	0.550865	0.688287	NaN	0.995327	0.494851	0.611961	0.648864	0.687751	NaN	0.614522	NaN	NaN	NaN	0.614522			+	K01409	N6-L-threonylcarbamoyladenine synthase [EC:2.3.1.234]	04.10-Transcription/tRNA synthesis	noIPR	GO:0061711	4	4	4	12.3	12.3	12.3	38.49	0	18.293	20479000	8	MD17G1219400
0.593197	1.8595	1.34437	-0.508994	0.155157	0.688646	0.230238	-0.973235	-0.00856549	-0.897405	-1.01808	-0.533409	1.70127	-0.721887	-0.000696502	-0.488477	-1.2664	-0.155238	+			K01725	cyanate lyase [EC:4.2.1.104]	01.02-Metabolism/Nitrogen and sulphur	IPR010982	GO:0003677	8	8	8	67.3	67.3	67.3	18.311	0	75.266	921440000	107	MD13G1218700
0.169615	0.190099	1.48671	0.912592	0.703252	0.692454	0.879111	-0.844564	-0.416927	0.587657	1.03561	0.248177	0.247412	-1.24785	-0.593777	-2.06238	-1.04655	-0.940629		+		K20296	vacuolar protein sorting-associated protein 51	08.99-Intracellular traffic/Others	noIPR	GO:0003674	10	10	10	15.6	15.6	15.6	87.837	0	20.198	114490000	42	MD03G1295300;MD11G1314200
-0.534634	0.965772	1.09171	1.02453	0.915372	0.69255	0.55224	0.891719	0.635635	-1.21367	-1.62389	-0.151593	0.0460923	-1.5455	-1.2239	0.32478	-0.30625	-0.540956		+		K07513	acetyl-CoA acyltransferase 1 [EC:2.3.1.16]	01.06-Metabolism/Lipid and sterol	IPR016038;IPR020615	GO:0003824;GO:0008152	15	15	12	45.7	45.7	37.3	47.539	0	69.173	382930000	183	MD05G1179100;MD10G1168400;MD06G1073900
-1.27358	1.06768	1.19813	1.32963	1.14619	0.69361	0.0783469	0.754751	0.900907	-1.09309	-1.32952	-0.137721	-1.23221	-0.59787	-0.655552	-0.252381	-0.041433	-0.555889		+		K01961	acetyl-CoA carboxylase, biotin carboxylase subunit [EC:6.4.1.2 6.3.4.14]	01.06-Metabolism/Lipid and sterol	IPR005482	GO:0016874	24	24	5	52.1	52.1	10	57.995	0	168.94	1896800000	361	MD16G1238600;MD13G1233600
0.58563	1.09754	0.331439	1.01838	0.438821	0.694362	1.49112	0.0696176	-0.499892	-0.209743	-0.423522	0.0855161	1.10916	-1.55917	-1.65981	-1.33857	-0.451004	-0.779879		+		K12493	ADP-ribosylation factor GTPase-activating protein 2/3	08.99-Intracellular traffic/Others	noIPR	GO:0005096	9	9	6	39.1	39.1	25.6	43.885	0	26.623	50779000	46	MD06G1034600
0.172089	1.23018	NaN	1.39778	-0.0208948	0.694789	NaN	NaN	NaN	NaN	NaN	NaN	1.47823	1.16634	NaN	0.669763	NaN	1.10478	+		+		BSD domain-containing protein	04.99-Transcription/Others	noIPR	noGo	3	3	3	10.1	10.1	10.1	32.748	0	3.7175	28359000	8	MD13G1056300;MD16G1055200
-0.402703	0.91119	-0.0797304	1.73491	1.31276	0.695285	1.05461	0.554977	0.473078	-0.574142	-0.5106	0.199585	0.0220514	-1.01001	-1.91678	-1.01625	-0.553355	-0.894869		+	+	K00873	pyruvate kinase [EC:2.7.1.40]	02.01-Energy/Glycolysis	IPR018209	GO:0004743;GO:0006096	13	13	2	45.7	45.7	3.4	35.677	0	85.143	561030000	108	MD13G1202600
0.626776	1.20511	1.67028	-0.189186	0.179743	0.698545	1.52366	-0.674915	-0.759333	0.387624	-0.266462	0.0421148	0.431827	-1.42213	-0.141275	-1.59102	-0.980707	-0.740661		+		K10251	17beta-estradiol 17-dehydrogenase / very-long-chain 3-oxoacyl-CoA reductase [EC:1.1.1.62 1.1.1.330]	01.06-Metabolism/Lipid and sterol	IPR002347;noIPR	GO:0004303	11	11	11	39.6	39.6	39.6	35.92	0	56.956	510360000	86	MD16G1107100;MD13G1107000;MD10G1021200
0.874878	0.504459	0.819902	0.492228	0.803889	0.699071	0.61079	0.600989	0.884401	-1.41951	NaN	0.169167	-1.04723	NaN	-1.05378	0.231115	0.750175	-0.27993		+		K01191	alpha-mannosidase [EC:3.2.1.24]	06.07-Protein destination and storage/Modification	IPR011682	GO:0006013;GO:0015923	13	12	12	18.9	17.4	17.4	113.49	0	55.364	144300000	55	MD02G1128700;MD02G1129000
1.25823	NaN	0.234401	0.758601	0.547734	0.699742	0.786186	0.0916339	NaN	0.404624	0.441471	0.430979	0.402301	NaN	NaN	NaN	NaN	0.402301		+		K08876	SCY1-like protein 1	10.04.04-Signal transduction/Kinases	IPR021133	GO:0004672	5	5	5	6.9	6.9	6.9	86.18	0	5.9553	32828000	15	MD00G1126900;MD13G1002600
-0.861632	0.914665	1.47504	0.946237	1.03804	0.70247	0.554568	0.461875	0.553018	-0.659673	-0.823148	0.017328	0.476034	-1.36622	-0.432399	-1.99311	-0.283299	-0.719799		+		K00975	glucose-1-phosphate adenylyltransferase [EC:2.7.7.27]	01.05-Metabolism/Sugars and polysaccharides	IPR011004	GO:0008878	22	22	4	50.8	50.8	7.6	56.541	0	103.07	752470000	214	MD17G1122900
1.02645	0.0499563	1.33362	0.248757	0.856189	0.702994	NaN	-0.823976	NaN	-0.23137	0.60791	-0.149145	0.830601	NaN	0.311439	NaN	0.917234	0.686425	+			K00306	sarcosine oxidase / L-pipecolate oxidase [EC:1.5.3.1 1.5.3.7]	01.01-Metabolism/Amino Acid/Sulfur metabolism	noIPR	GO:0005102	7	2	2	27.4	7	7	44.295	0	62.912	79371000	26	MD15G1106400
1.5015	0.606852	0.551484	0.42954	0.431172	0.70411	1.51027	0.466821	0.241263	-0.876499	-1.03479	0.061413	-1.08127	-1.43278	-1.72471	0.0927501	0.318398	-0.765522		+			polygalacturonase inhibiting protein 1	09.01-Cell structure/Cell wall	IPR001611	GO:0005515	9	9	9	36.4	36.4	36.4	36.639	0	175.1	7173700000	273	MD14G1062500;MD14G1062600
-0.794478	1.00427	1.40065	1.04047	0.870664	0.704315	-0.347138	-0.308834	-0.098222	0.622635	0.365925	0.0468732	0.513886	-0.246077	-0.402136	-2.4298	-1.19181	-0.751187		+		K01868	threonyl-tRNA synthetase [EC:6.1.1.3]	05.10-Protein synthesis/tRNA synthases	IPR004095	GO:0004829	26	26	5	41.4	41.4	7.4	82.793	0	100.77	894090000	203	MD13G1089000
-1.24243	1.7854	0.751273	1.26025	0.977076	0.706314	1.37385	-0.192544	-0.140207	0.0721553	-0.426233	0.137404	-0.445542	-1.14821	-0.850899	-1.21557	-0.558371	-0.843718		+	+		pectin methylesterase PCR fragment F	09.01-Cell structure/Cell wall	IPR000070	GO:0005618;GO:0030599;GO:0042545	6	6	6	10.9	10.9	10.9	66.834	0	27.992	255920000	62	MD07G1289200;MD01G1220700
1.31962	0.586302	1.1829	-0.0843294	0.528674	0.706633	1.77352	-0.363752	-0.634849	-0.632302	-0.0868155	0.0111603	-2.17439	-0.384003	-1.09313	-0.15398	0.216529	-0.717795		+		K01507	inorganic pyrophosphatase [EC:3.6.1.1]	01.06-Metabolism/Lipid and sterol	noIPR	GO:0004427	11	8	1	44.4	37.1	6.7	36.129	0	22.221	995540000	104	MD12G1137900
1.02062	0.573472	0.62468	0.722031	0.59239	0.706639	1.29454	0.288352	0.440954	-0.925343	-0.863742	0.0469522	-0.272712	-2.05532	-1.84545	0.0917545	0.313771	-0.753591		+		K13034	L-3-cyanoalanine synthase/ cysteine synthase [EC:2.5.1.47 4.4.1.9]	01.01-Metabolism/Amino Acid/Sulfur metabolism	IPR005856	GO:0004124;GO:0006535	18	18	10	53.7	53.7	28.2	42.191	0	227.44	4888900000	469	MD07G1135000
1.59309	0.73554	0.807358	-0.000840709	0.405969	0.708223	1.45687	-0.85581	-0.786348	-0.271811	-0.0912667	-0.109673	0.323036	-1.93243	-1.59428	0.375988	-0.165067	-0.598551		+		K22133	oxalate---CoA ligase [EC:6.2.1.8]	01.05-Metabolism/Sugars and polysaccharides	IPR000873	GO:0003824;GO:0008152	11	7	7	31.2	19.5	19.5	55.807	0	44.985	1143500000	171	MD14G1102200
0.0880235	0.765173	0.949463	0.606824	1.13311	0.708519	0.868185	-0.117803	0.0977063	0.200171	0.125473	0.234746	1.07743	-1.71697	-1.39127	-1.77267	-0.91285	-0.943266		+		K09841	xanthoxin dehydrogenase [EC:1.1.1.288]	20.2-Secondary metabolism/Terpenoids	IPR002347	GO:0010301	9	9	3	47.5	47.5	15.5	29.529	0	23.498	167580000	40	MD07G1033200;MD02G1293600
0.616373	0.487453	1.53995	0.304266	0.61479	0.712566	1.3624	-0.999286	-0.136218	-0.179768	1.49979	0.309384	-0.870078	-1.18034	-0.940826	-1.28965	-0.828849	-1.02195		+		K03265	peptide chain release factor subunit 1	05.04-Protein synthesis/Translation factors	IPR005140	GO:0005634	9	9	2	23.5	23.5	5	49.664	0	54.761	203270000	53	MD16G1130800
0.371598	0.668358	0.751784	0.789711	0.981698	0.71263	0.185462	1.00555	0.699715	-1.27841	-1.42466	-0.162469	-1.3539	-1.30289	-1.31557	0.778404	0.443142	-0.550163		+			NAD(P)-binding Rossmann-fold superfamily protein	11.02-Disease/defense/Defense-related	IPR002347;noIPR	GO:0003954	13	6	6	54.2	26.1	26.1	31.467	0	210.44	525110000	128	MD15G1420900;MD12G1094700
0.360695	1.40909	0.379014	NaN	NaN	0.716266	0.0489537	NaN	NaN	NaN	NaN	0.0489537	-0.354652	NaN	NaN	NaN	NaN	-0.354652		+		K13065	shikimate O-hydroxycinnamoyltransferase [EC:2.3.1.133]	20.1-Secondary metabolism/Phenylpropanoids/Phenolics	noIPR	GO:0047172	4	4	4	11.1	11.1	11.1	47.457	0	4.8872	5276700	11	MD14G1155800
-0.567926	0.97427	0.138696	1.75314	1.28331	0.716298	-0.79579	0.670316	0.135386	0.367801	-0.104892	0.0545642	0.739694	-0.96441	-0.551429	-1.87267	-1.20549	-0.770861		+		K03065	26S proteasome regulatory subunit T5	06.01-Protein destination and storage/Folding and stability	IPR003959;IPR003960	GO:0005524	21	6	2	54.6	11.8	5	47.498	0	12.912	154270000	46	MD04G1199700;MD01G1225800;MD07G1296300
1.15683	NaN	0.733796	NaN	0.259695	0.716774	1.34603	0.602082	NaN	0.837763	0.75239	0.884566	0.908176	NaN	NaN	NaN	NaN	0.908176			+	K07024	[EC:3.1.3.24];sucrose-6-phosphatase&#160	01.05-Metabolism/Sugars and polysaccharides	IPR006378	GO:0000287;GO:0016791	9	9	1	25.2	25.2	1.9	53.805	0	16.648	66157000	19	MD14G1044300
0.265961	0.533943	0.761345	0.989448	1.03585	0.717309	0.715022	NaN	NaN	NaN	0.307003	0.511013	0.448394	0.361462	0.347147	-0.214339	-0.153324	0.157868	+	+		K03236	translation initiation factor 1A	05.04-Protein synthesis/Translation factors	IPR006196	GO:0003723;GO:0003743;GO:0006413	3	3	3	18.7	18.7	18.7	15.672	0	5.9102	82062000	25	MD09G1117700;MD17G1109000;MD17G1108800
-0.0615955	1.39538	0.628436	1.53747	0.11381	0.7227	-1.03936	-0.213432	-0.705282	0.0348423	-0.599705	-0.504587	1.07026	0.833676	0.283138	-1.6638	-1.61383	-0.218111	+			K00121	S-(hydroxymethyl)glutathione dehydrogenase / alcohol dehydrogenase [EC:1.1.1.284 1.1.1.1]	02.01-Energy/Glycolysis/Sulfur metabolism	IPR014183	GO:0006069;GO:0008270;GO:0051903;GO:0055114	15	15	3	54.1	54.1	13.7	40.49	0	121.54	1935600000	213	MD10G1174100
0.41526	0.346593	0.231903	1.24148	1.39356	0.725759	0.873701	0.622738	0.0835431	-1.34584	-1.46349	-0.24587	-0.354755	-1.45062	-1.54248	0.477	0.471408	-0.479889		+		K07513	acetyl-CoA acyltransferase 1 [EC:2.3.1.16]	01.06-Metabolism/Lipid and sterol	IPR020615	GO:0008152	22	22	21	62.3	62.3	60.3	48.154	0	323.31	3753500000	744	MD04G1003800
0.237172	1.33632	1.39201	0.438107	0.241032	0.728928	0.600149	-0.870118	-0.792909	0.179805	-0.0514062	-0.186896	1.48771	-0.540702	-0.514403	-2.06156	-1.08121	-0.542033	+			K01464	dihydropyrimidinase [EC:3.5.2.2]	01.01-Metabolism/Amino acid	noIPR	GO:0004157	7	7	7	13.5	13.5	13.5	58.747	0	30.153	193950000	50	MD03G1164800
-0.366691	1.0538	1.17652	1.15363	0.63554	0.73056	0.505474	-0.658539	-1.1981	0.0298775	0.0347046	-0.257317	1.40726	-0.439207	-0.0937526	-1.81628	-1.42423	-0.473242	+			K02891	large subunit ribosomal protein L22e	05.01-Protein synthesis/Ribosomal proteins	noIPR	GO:0003735	5	5	1	48	48	12	14.066	0	52.025	731070000	68	MD03G1288500
NaN	NaN	NaN	0.731293	NaN	0.731293	NaN	0.842446	NaN	1.21352	NaN	1.02798	NaN	1.05312	1.0754	1.14131	0.839891	1.02743		+		K01784	UDP-glucose 4-epimerase [EC:5.1.3.2]	01.05-Metabolism/Sugars and polysaccharides	IPR025308	GO:0003978	8	3	2	32	11.8	6.9	38.036	0.00026226	2.9789	66896000	12	MD14G1129500
-0.689114	1.33384	1.39022	0.546976	1.08594	0.733572	-0.0465701	-0.642955	-0.99934	-0.32142	-0.0259524	-0.407247	1.4729	0.0644087	-0.161975	-1.72242	-1.28454	-0.326325	+			K00384	thioredoxin reductase (NADPH) [EC:1.8.1.9]	11.06-Disease/Defense/Detoxification	IPR008255	GO:0016491;GO:0055114	14	14	8	47.7	47.7	20.4	40.01	0	46.45	568780000	138	MD15G1227600
2.17942	0.767092	0.387442	0.00121304	0.348337	0.736701	0.440542	0.804597	0.867564	-0.743882	-0.916052	0.0905538	-0.429498	-1.38111	-1.77539	-0.210866	-0.339412	-0.827255		+			Phosphoglycerate mutase family protein	02.01-Energy/Glycolysis	noIPR	GO:0005829	5	5	5	17.9	17.9	17.9	36.812	0	11.603	100960000	51	MD08G1208000;MD09G1057400
1.61884	0.301376	0.826483	0.324366	0.617177	0.737648	1.54418	-0.104052	0.0180754	-1.12426	-0.74201	-0.0816133	-0.167963	-1.63974	-1.77246	0.202821	0.0971681	-0.656035		+			Ribosome-inactivating protein bryodin II	05.01-Protein synthesis/Ribosomal proteins	IPR016139	GO:0017148;GO:0030598	6	6	6	29.6	29.6	29.6	30.827	0	38.427	71184000	69	MD06G1085400
-0.471815	0.868762	1.54169	1.43134	0.319563	0.737908	0.396423	-0.0512832	-1.05745	0.368275	0.569457	0.0450844	0.785704	-0.969314	-0.636606	-1.49155	-1.60319	-0.782991		+		K09498	T-complex protein 1 subunit zeta	06.01-Protein destination and storage/Folding and stability	IPR002423	GO:0005524;GO:0044267	19	19	3	43.9	43.9	9	59.115	0	52.289	529990000	126	MD17G1104900
0.514627	0.287922	0.65968	1.45474	0.775657	0.738525	1.03419	1.13906	0.473042	-0.243691	-1.66277	0.147966	-0.0877567	-0.705689	-1.42303	-1.32959	-0.886396	-0.886492		+		K15718	linoleate 9S-lipoxygenase [EC:1.13.11.58]	01.06-Metabolism/Lipid and sterol	IPR001246	GO:0005506;GO:0016165;GO:0055114	14	8	4	18.2	10.9	5.7	97.634	0	62.016	69404000	53	MD04G1204500
-0.661163	1.37275	0.592374	1.36138	1.02799	0.738666	0.16756	-0.995648	-1.30371	0.878152	1.13725	-0.0232792	-0.197642	-0.725153	-0.331464	-1.52304	-0.799633	-0.715386		+		K13719	ubiquitin thioesterase OTU1 [EC:3.1.2.-]	06.13-Protein destination and storage/Proteolysis	noIPR	GO:0003676	8	8	8	41.5	41.5	41.5	23.247	0	27.264	97354000	60	MD11G1218600
-0.97699	1.68872	1.60434	0.692205	0.689442	0.739543	0.719746	0.60779	0.244212	-1.44216	-1.4404	-0.262162	-0.344442	-0.416029	-0.181858	-1.03491	-0.409661	-0.47738		+		K00430	peroxidase [EC:1.11.1.7]	11.06-Disease/Defense/Detoxification	IPR019794	GO:0004601;GO:0055114	18	18	18	47.6	47.6	47.6	37.945	0	304.5	7300700000	466	MD10G1033300;MD00G1190800
0.0787933	1.27308	1.29452	1.19745	-0.142794	0.74021	0.899846	-0.331991	-0.810819	0.948604	-0.073964	0.126335	0.665734	-1.16803	-1.2125	-1.47612	-1.1418	-0.866543		+		K08517	vesicle transport protein SEC22	08.07-Intracellular traffic/Vesicular	IPR011012	GO:0006810	8	8	8	46.8	46.8	46.8	25.362	0	19.144	263160000	63	MD17G1149000;MD09G1177400
-0.290899	0.255393	0.325686	1.84677	1.56655	0.7407	-1.01641	-0.845362	-1.00588	1.10596	0.649048	-0.222529	0.0267435	-1.30037	-1.21726	-0.435413	0.335442	-0.518172		+			Pathogenesis-related thaumatin superfamily protein	11.02-Disease/defense/Defense-related	IPR001938;IPR011009	GO:0009506	13	3	3	55.2	17.7	17.7	25.918	0	37.258	21052000000	171	MD09G1256300;MD17G1249400;MD17G1249800
1.89062	NaN	NaN	-0.407854	NaN	0.741383	1.23644	0.276835	NaN	0.543557	-0.207415	0.462354	-0.576322	NaN	NaN	0.723193	NaN	0.0734355			+	K12373	hexosaminidase [EC:3.2.1.52]	01.05-Metabolism/Sugars and polysaccharides	IPR013781	GO:0003824;GO:0005975	8	3	3	19	7.2	7.2	60.563	0	5.9045	17203000	18	MD01G1120700
-1.04124	0.956858	1.01867	1.42273	1.35259	0.741922	-0.235025	0.641505	0.75252	-0.174596	-1.11106	-0.0253312	-1.98752	-0.117694	-0.403403	-0.768456	-0.305895	-0.716594		+		K00249	acyl-CoA dehydrogenase [EC:1.3.8.7]	01.06-Metabolism/Lipid and sterol	IPR009075	GO:0055114	16	16	6	24.6	24.6	10.9	90.787	0	70.8	308200000	100	MD16G1164100
-0.660486	1.16513	1.89265	0.641677	0.680859	0.743966	1.02068	0.586378	0.0983273	-1.10062	-0.933173	-0.0656815	0.0195081	-1.63678	-0.796301	0.000822127	-0.978667	-0.678284		+		K00344	NADPH2:quinone reductase [EC:1.6.5.5]	02.20-Energy/Electron-transport	IPR002364;IPR013154	GO:0008270;GO:0016491;GO:0055114	10	10	10	38.6	38.6	38.6	37.389	0	29.255	190460000	84	MD07G1238300;MD00G1044900
1.271	-0.338232	0.954136	0.857959	0.978688	0.74471	0.836211	-0.351196	-0.264202	0.200291	0.236182	0.131457	0.731524	-1.36853	-0.336797	-2.12315	-1.28388	-0.876167		+		K00430	peroxidase [EC:1.11.1.7]	11.06-Disease/Defense/Detoxification	IPR002016;IPR019794	GO:0004601;GO:0006979;GO:0020037;GO:0055114	16	16	16	53.5	53.5	53.5	35.345	0	224.59	1477800000	263	MD00G1112500;MD15G1294200;MD13G1246700;MD15G1108300
0.749584	0.812011	0.789763	0.743925	0.632334	0.745523	0.747321	0.560511	0.521326	-1.33011	-1.31539	-0.163268	-1.28002	-1.01156	NaN	0.537945	0.63294	-0.280174		+		K14173	alpha-farnesene synthase [EC:4.2.3.46]	20.2-Secondary metabolism/Terpenoids	IPR008930;noIPR	GO:0010333;GO:0000287;GO:0016740	28	28	28	52.3	52.3	52.3	66.294	0	101.85	585210000	149	MD10G1311000;MD10G1310900
-0.164645	1.29543	0.789725	1.27271	0.539996	0.746643	-0.647491	-0.0927425	-0.221652	0.446314	0.0445739	-0.0941995	0.965193	-0.290248	-0.453561	-2.68843	-0.795179	-0.652445	+			K03037	26S proteasome regulatory subunit N7	06.01-Protein destination and storage/Folding and stability	IPR000717	GO:0005515	13	13	13	38.6	38.6	38.6	44.467	0	157.87	822560000	174	MD14G1163300;MD06G1151500;MD06G1156100
-0.701241	0.651223	0.801522	1.55981	1.44031	0.750325	0.358108	-0.575561	-0.715444	-0.0119519	0.747973	-0.0393752	0.83418	-1.29277	-0.519177	-1.76082	-0.816155	-0.710948		+			translocase of outer membrane 20 kDa subunit 3	08.99-Intracellular traffic/Others	noIPR	noGo	11	11	2	61.7	61.7	14.6	22.761	0	84.019	347920000	107	MD16G1118500
1.00037	0.878481	1.92102	0.8579	-0.906094	0.750335	0.376453	-0.665878	0.780048	0.701369	-0.082225	0.221953	-1.23067	-1.26713	-1.04418	-0.981414	-0.338047	-0.972288		+	+	K15296	alpha-soluble NSF attachment protein	08.99-Intracellular traffic/Others	noIPR	GO:0000149	12	6	6	53.6	26.6	26.6	32.738	0	64.958	127700000	48	MD07G1229100;MD10G1129300
-0.0714586	0.288729	0.10778	1.92251	1.51372	0.752256	-1.14047	0.891289	0.869019	-1.12821	-0.513093	-0.204293	-1.68945	-0.513629	-0.540538	0.242664	-0.238864	-0.547963		+		K01191	alpha-mannosidase [EC:3.2.1.24]	06.07-Protein destination and storage/Modification	IPR011682	GO:0006013;GO:0015923	10	9	7	14.3	12.9	10.8	118.33	0	23.121	145260000	63	MD06G1131600
0.623901	0.686308	0.745364	0.856	0.852093	0.752733	0.58708	0.573984	0.706128	-1.22044	-1.3898	-0.14861	-1.1084	-1.34111	-1.69498	0.560567	0.5633	-0.604125		+		K01649	2-isopropylmalate synthase [EC:2.3.3.13]	01.01-Metabolism/Amino Acid	IPR000891	GO:0003824	22	22	22	46.7	46.7	46.7	52.224	0	170.4	865900000	218	MD05G1155100
-0.683778	1.41094	0.917645	1.00599	1.11996	0.754151	0.148133	0.353674	NaN	-0.866106	-0.48957	-0.213467	-1.32554	-0.088983	-0.224942	0.735994	0.199985	-0.140697	+				Plant protein of unknown function (DUF827)	12-Unclear classification	noIPR	noGo	6	6	6	11.8	11.8	11.8	71.591	0	39.482	41753000	36	MD03G1029200;MD11G1032400
0.47973	0.665119	0.761619	0.935552	0.931844	0.754773	0.348852	0.580003	0.591313	-1.35932	-1.19432	-0.206694	-1.306	NaN	NaN	0.608849	0.836212	0.0463537		+			beta-galactosidase 12	01.05-Metabolism/Sugars and polysaccharides	IPR013781	GO:0003824;GO:0005975	12	10	10	29.7	26.4	26.4	80.896	0	52.343	152510000	66	MD15G1206800
0.182535	1.43489	1.5782	0.0637579	0.517122	0.755301	0.323696	-1.38927	-0.845968	-0.350519	0.323147	-0.387783	1.62511	-0.873377	-0.473858	-1.44623	-0.669229	-0.367517	+			K00620	glutamate N-acetyltransferase / amino-acid N-acetyltransferase [EC:2.3.1.35 2.3.1.1]	01.01-Metabolism/Amino acid	IPR016117	GO:0004358	10	10	10	32.9	32.9	32.9	48.097	0	33.152	140430000	49	MD04G1121900;MD12G1138500
1.21547	0.977816	1.08723	0.255849	0.241948	0.755663	0.9799	0.509366	-0.0797024	-1.24525	-1.69449	-0.306035	-0.883833	-1.1505	-1.36019	0.588275	0.558119	-0.449626		+			acyl-activating enzyme 7	20.99-Secondary metabolism/Others	IPR000873	GO:0003824;GO:0008152	14	14	11	27.7	27.7	23.6	66.03	0	23.476	284040000	84	MD16G1158200
1.34437	1.1291	0.919096	0.459918	-0.0711093	0.756275	0.5139	0.675694	0.360835	-0.829645	-1.58544	-0.172931	-1.22189	-0.885964	-1.75119	0.384277	0.558042	-0.583345		+		K00787	farnesyl diphosphate synthase [EC:2.5.1.1 2.5.1.10]	20.2-Secondary metabolism/Terpenoids	noIPR	GO:0003723;GO:0004161GO:0004337;GO:0004161	9	9	2	28.4	28.4	8.1	50.706	0	115.52	501030000	105	MD03G1034900
-0.679545	1.50231	1.88981	0.390316	0.680028	0.756584	0.324847	-1.23095	-0.210104	-0.258765	0.675282	-0.139938	0.622741	-0.843381	-0.49802	-1.80055	-0.564035	-0.616649		+			AAA-type ATPase family protein	02.30-Energy/Photosynthesis	IPR003338	noGo	14	14	2	31.4	31.4	3.8	62.621	0	46.167	325630000	111	MD05G1312500
0.755552	1.24423	0.116715	1.36322	0.305898	0.757123	0.985668	0.154901	0.489754	-0.481754	-1.12769	0.0041758	NaN	NaN	-0.515624	-0.166342	0.467456	-0.0715033		+		K01194	alpha,alpha-trehalase [EC:3.2.1.28]	01.05-Metabolism/Sugars and polysaccharides	noIPR	GO:0004555	7	7	6	11.4	11.4	10	68.601	0	9.8976	44210000	22	MD06G1113500
0.698103	0.683526	1.44319	0.254013	0.711839	0.758134	0.116175	0.000759078	0.174407	-1.16367	-1.1459	-0.403646	-0.925347	-1.50808	-1.49287	1.04988	1.10398	-0.354487	+				acyl activating enzyme 5	20.99-Secondary metabolism/Others	IPR000873	GO:0003824;GO:0008152	14	14	14	34.8	34.8	34.8	60.553	0	35.53	317630000	143	MD17G1272700;MD17G1273900;MD09G1283000;MD09G1283100
0.775236	0.668141	0.712424	0.805693	0.832925	0.758884	0.17004	0.941064	0.944812	-1.52739	-1.35491	-0.165277	-1.73027	-1.04768	-0.88413	0.268657	0.425381	-0.593608		+			beta-xylosidase 1	01.05-Metabolism/Sugars and polysaccharides	IPR002772	GO:0005975	21	21	21	45.2	45.2	45.2	84.195	0	121.37	1053800000	192	MD16G1158300;MD13G1157400
0.155949	1.11959	1.68279	0.26306	0.594766	0.763231	1.42879	-1.13318	-0.415018	0.0428904	-0.296865	-0.0746765	0.639898	-0.560974	-0.467842	-1.157	-1.89685	-0.688554		+		K12393	AP-1 complex subunit	08.99-Intracellular traffic/Others	IPR022775	GO:0005515	7	7	3	20.8	20.8	10	49.084	0	12.798	81896000	31	MD16G1098500;MD13G1097400
0.639335	0.302175	0.534379	0.762255	1.58262	0.764153	1.19093	0.788911	0.307182	-0.426265	-0.579403	0.256271	-1.10725	-1.82349	-1.40919	-0.950638	0.18845	-1.02042		+	+		2-oxoglutarate (2OG) and Fe(II)-dependent oxygenase superfamily protein	02.10-Energy/TCA pathway	noIPR	GO:0016491	14	14	14	56.6	56.6	56.6	40.812	0	42.38	720890000	180	MD16G1020000;MD16G1019800;MD16G1019900;MD16G1020100
0.819298	0.87189	1.22943	0.643737	0.26196	0.765263	0.0205035	-0.324891	NaN	0.318097	0.16057	0.0435699	0.526928	-0.112486	0.0405048	-0.798389	-0.661453	-0.200979		+		K20302	trafficking protein particle complex subunit 3	08.99-Intracellular traffic/Others	noIPR	GO:0005515	9	9	9	54.8	54.8	54.8	20.859	0	18.764	120550000	35	MD11G1225200;MD03G1210500
0.731664	1.04825	1.02876	0.528462	0.490524	0.765532	0.673719	0.497909	0.133017	-1.45462	NaN	-0.0374938	-1.36738	-1.35601	NaN	0.716906	0.802179	-0.301076		+		K00002	alcohol dehydrogenase (NADP+) [EC:1.1.1.2]	02.01-Energy/Glycolysis	IPR020471	GO:0016491;GO:0055114	16	14	8	77.1	71.1	45.1	34.692	0	32.66	268460000	83	MD12G1149800
0.486004	1.79477	1.70275	-0.165381	0.0139938	0.766427	0.914345	-0.826239	-1.35306	0.24395	0.198998	-0.164401	0.475936	-0.804716	-0.378953	-1.65065	-0.651746	-0.602026		+			Protein of unknown function	12-Unclear classification	noIPR	noGo	11	11	3	22.7	22.7	7	71.994	0	17.188	109340000	42	MD08G1033200
0.647965	1.38361	0.718981	1.05465	0.0405783	0.769157	0.691901	-1.07218	-0.408433	0.182357	0.455484	-0.0301742	1.13335	-0.647325	-0.846814	-1.76772	-1.5664	-0.738982		+			limit dextrinase	01.05-Metabolism/Sugars and polysaccharides	IPR013781	GO:0003824;GO:0005975	9	9	9	11.4	11.4	11.4	108.68	0	17.147	107190000	38	MD01G1100100
0.010071	1.10148	0.701987	1.08749	0.946281	0.769462	0.165953	-0.860116	-0.844392	0.397586	-0.62483	-0.35316	1.536	0.288222	-0.862021	-1.95163	-1.09209	-0.416304	+				Root hair defective 3 GTP-binding protein (RHD3)	10.0410-Signal transduction/G proteins	IPR008803	GO:0000166	14	12	12	22.7	19.7	19.7	93.126	0	53.47	96339000	61	MD10G1237400;MD05G1256900;MD05G1257400;MD05G1257300;MD00G1046400;MD00G1023300;MD05G1180700;MD00G1047200
0.87772	0.770027	0.838613	0.627871	0.737716	0.770389	1.23867	0.718316	0.644799	-1.54464	-1.57933	-0.104437	-0.710495	-1.36435	-1.06782	-0.34322	0.156126	-0.665952		+		K20667	beta-amyrin 28-monooxygenase [EC:1.14.13.201]	20.2-Secondary metabolism/Terpenoids	IPR017972	GO:0055114	19	19	5	45	45	14.2	54.205	0	124.92	826040000	173	MD05G1262700
-0.32193	1.41653	1.54394	0.515248	0.707355	0.772229	0.391737	-0.820516	-1.18679	-0.47441	-0.244831	-0.466962	1.44681	-0.448998	0.227006	-1.58681	-1.16434	-0.305266	+			K15029	translation initiation factor 3 subunit L	05.04-Protein synthesis/Translation factors	noIPR	GO:0003743	9	9	9	22.1	22.1	22.1	61.972	0	182.75	261020000	103	MD08G1117100;MD15G1096700
-0.235699	1.38792	NaN	0.963564	0.993292	0.777269	0.563719	0.867509	1.14657	-0.148402	-0.0478467	0.47631	NaN	0.240039	NaN	NaN	NaN	0.240039		+	+	K00511	squalene monooxygenase [EC:1.14.14.17]	20.2-Secondary metabolism/Terpenoids	IPR003042	GO:0008152;GO:0016491	6	6	6	17.2	17.2	17.2	57.637	0	36.66	46261000	30	MD00G1080800;MD05G1112000;MD05G1112200;MD05G1112100;MD07G1041600;MD02G1272900
0.924816	1.0499	0.01975	0.910345	0.992301	0.779422	0.62683	NaN	0.323759	-0.675592	NaN	0.0916657	0.474909	-0.735636	NaN	0.3713	0.443056	0.138407	+				GCR2-like 2	10.0410-Signal transduction/G proteins	noIPR	GO:0003824	7	7	7	20.5	20.5	20.5	45.167	0	14.227	46631000	18	MD09G1251300
1.32883	0.750285	0.811251	0.702474	0.319473	0.782463	-0.256429	-0.141773	-1.25659	0.376804	-0.820213	-0.41964	0.717563	1.15202	-0.219994	-1.88838	-1.57531	-0.36282	+				LYR family of Fe/S cluster biogenesis protein	01.02-Metabolism/Nitrogen and sulphur	IPR008011	noGo	7	7	2	67.5	67.5	26.5	13.548	0	15.392	201610000	53	MD00G1086200
-0.471908	1.59211	1.39896	0.374102	1.02074	0.782801	0.920776	-1.19334	-0.559522	-0.277077	0.282112	-0.16541	0.829163	-0.613795	-0.647619	-1.74857	-0.906133	-0.617391		+			Protein of unknown function	12-Unclear classification	IPR008564	GO:0016021	3	3	3	19.7	19.7	19.7	20.858	0	23.956	71211000	34	MD15G1312600;MD01G1039100
0.0488109	-0.252031	0.723702	1.86782	1.55045	0.78775	0.420986	0.24343	-0.539809	0.686168	-0.98306	-0.034457	0.36765	-1.36071	-1.72738	-0.655201	-0.390825	-0.753293		+			Staphylococcal nuclease homologue	12-Unclear classification	noIPR	GO:0003676	6	6	6	25.5	25.5	25.5	37.181	0	43.462	111020000	46	MD01G1160800;MD07G1228600
1.20484	0.606694	0.901766	0.333378	0.898541	0.789044	1.40216	0.476358	-0.744946	-0.712075	-1.1187	-0.139441	0.267293	-0.457011	0.174582	-2.06677	-1.16611	-0.649603		+		K01648	ATP citrate (pro-S)-lyase [EC:2.3.3.8]	02.10-Energy/TCA pathway	IPR002020	GO:0044262	29	29	5	54.9	54.9	12.5	65.851	0	323.31	5325600000	625	MD16G1154000
-0.0879324	0.954175	1.1739	1.0379	0.904279	0.796464	1.23199	-0.619664	-1.22298	0.285471	0.372588	0.009481	0.522702	-1.58964	-1.02858	-1.4479	-0.486302	-0.805944		+			outer plastid envelope protein 16-1	08.99-Intracellular traffic/Others	noIPR	GO:0005515	5	5	5	37.7	37.7	37.7	15.491	0	20.382	585570000	65	MD03G1093500
-0.797165	0.935544	0.998618	1.51292	1.36469	0.802921	0.357145	-0.605745	-0.180095	0.567192	0.202251	0.0681496	-1.84706	0.200469	-0.302084	-1.28107	-1.12561	-0.871071		+			ubiquitin family protein	06.13-Protein destination and storage/Proteolysis	IPR009060;noIPR	GO:0005515;noGo	12	12	3	42.1	42.1	14.2	44.924	0	68.597	469950000	139	MD03G1039600;MD12G1084200
-0.47376	0.354601	1.63482	0.842439	1.66471	0.804562	-0.883667	-0.576831	-0.610751	-0.764412	0.313806	-0.504371	0.60092	0.517205	0.114438	-2.05562	-0.67789	-0.300189	+			K03246	translation initiation factor 3 subunit I	05.04-Protein synthesis/Translation factors	IPR020472;noIPR	GO:0003743	12	12	8	49.4	49.4	34.7	35.908	0	24.29	240240000	75	MD13G1013500;MD00G1099900
-0.931907	1.72689	1.13123	1.66818	0.434948	0.805868	-0.531191	0.609386	0.352423	-0.671059	-0.333249	-0.114738	-1.90566	-0.359782	-0.836459	-0.309952	-0.0437984	-0.69113		+			Protein of unknown function	12-Unclear classification	noIPR	noGo	6	6	6	30.1	30.1	30.1	18.015	0	89.182	313670000	64	MD07G1310700;MD01G1238800
0.76271	0.949635	0.478213	0.920312	0.924636	0.807101	1.19517	0.671539	0.328914	-1.3074	-1.28392	-0.0791394	-1.29548	-1.62015	-0.919874	-0.0919395	0.287632	-0.727962		+		K01051	pectinesterase [EC:3.1.1.11]	09.01-Cell structure/Cell wall	IPR000070	GO:0005618;GO:0030599;GO:0042545	5	5	5	11.9	11.9	11.9	61.496	0	34.697	54983000	38	MD08G1195600
1.06879	0.985237	0.896559	0.665176	0.423167	0.807786	1.43795	0.518876	-0.0154843	-0.63339	-0.977307	0.0661289	-0.549646	-1.80918	-1.77877	-0.147652	-0.0843303	-0.873916		+			NAD(P)-binding Rossmann-fold superfamily protein	11.02-Disease/defense/Defense-related	IPR002347	GO:0003954	15	15	6	70.8	70.8	33.6	31.404	0	231.63	1725000000	271	MD15G1420800
1.17106	0.519489	0.659233	0.651591	1.04662	0.809599	1.3274	-0.315381	-0.949898	0.0125526	0.118292	0.0385931	-1.95384	-1.08625	-1.56859	0.408321	-0.0406044	-0.848193		+		K03809	NAD(P)H dehydrogenase (quinone) [EC:1.6.5.2]	02.20-Energy/Electron-transport	noIPR	GO:0003955	8	8	6	49.3	49.3	41.4	21.563	0	19.262	177760000	74	MD10G1309100
0.359686	0.710662	1.00229	0.921256	1.05697	0.810173	0.747879	0.637816	0.66223	-1.53484	-1.55543	-0.208469	-0.78665	-1.18871	-1.44597	0.267541	0.145268	-0.601704		+		K15718	linoleate 9S-lipoxygenase [EC:1.13.11.58]	01.06-Metabolism/Lipid and sterol	IPR001246	GO:0005506;GO:0016165;GO:0055114	33	33	26	46.5	46.5	39.7	91.918	0	165.58	983120000	325	MD09G1069500
-0.0944388	1.54934	1.34422	0.783168	0.475718	0.811601	0.237318	-0.943153	-0.325632	0.0106872	-0.0356945	-0.211295	0.557003	-0.366893	0.546744	-2.15132	-1.58707	-0.600307	+			K11583	serine/threonine-protein phosphatase 2A regulatory subunit B''	10.04.07-Signal transduction/Phosphatases	IPR011992	GO:0005509	9	9	5	23	23	13.5	62.094	0	12.421	119660000	52	MD12G1249000;MD12G1248200
-0.438062	0.936432	0.988336	1.5649	1.01331	0.812983	-0.0416593	0.320837	0.745035	-0.210819	-0.360724	0.0905339	-0.477899	-0.153286	NaN	-0.0686097	NaN	-0.233265		+			expressed protein localized to the inner membrane of the chloroplast	07.99-Transporters/Others	noIPR	noGo	2	2	2	16.9	16.9	16.9	16.93	0	19.288	86293000	23	MD00G1135400;MD06G1006300
0.998125	0.600733	1.00107	0.785701	0.687456	0.814617	1.68047	-0.0569832	0.269565	-0.89535	-1.89375	-0.17921	-0.313676	-1.11115	-1.34126	-0.35794	-0.0529951	-0.635404		+		K12450	UDP-glucose 4,6-dehydratase [EC:4.2.1.76]	01.05-Metabolism/Sugars and polysaccharides	IPR005913;noIPR	GO:0008831;GO:0045226;noGo	21	21	1	35.2	35.2	2.7	75.908	0	55.447	271530000	120	MD03G1250400;MD09G1154200
0.538642	2.16583	1.1938	0.337983	-0.101416	0.826968	-0.252277	0.247637	-1.36809	0.391559	-1.09493	-0.41522	-0.0381178	-0.278635	0.712429	-1.73801	-0.7164	-0.411747	+			K11717	cysteine desulfurase / selenocysteine lyase [EC:2.8.1.7 4.4.1.16]	20.99-Secondary metabolism/Others/Sulfur metabolism	IPR000192	GO:0008152	6	6	6	16.5	16.5	16.5	51.571	0	9.6827	49889000	26	MD15G1421300
1.81673	1.40143	1.29249	-0.0914902	-0.273408	0.82915	0.952598	-1.16656	-0.810437	-0.331072	-0.0847784	-0.28805	0.746151	-0.879943	-0.403456	-0.865643	-1.30261	-0.5411		+			RmlC-like cupins superfamily protein	06.20-Protein destination and storage/Storage proteins	noIPR	GO:0045735	7	7	6	28.6	28.6	25.7	37.025	0	104.16	1304200000	71	MD08G1231900
2.12401	-0.207798	0.624019	0.842282	0.767966	0.830096	0.759655	0.318032	0.392419	-1.27901	-1.87859	-0.337499	-0.781987	-0.675916	-0.772598	-0.299714	0.0672158	-0.4926		+			Malectin/receptor-like protein kinase family protein	10.04.04-Signal transduction/Kinases	IPR017441;noIPR	GO:0005524;noGo	10	10	8	17.2	17.2	14.9	96.944	0	24.417	63588000	62	MD04G1176400;MD12G1190700;MD03G1063600;MD17G1062300;MD13G1154700;MD14G1205200;MD12G1243300;MD04G1226200;MD11G1067200;MD17G1062200;MD17G1063000;MD17G1062100;MD17G1060300;MD17G1061900;MD17G1063600;MD09G1069400;MD17G1063200;MD09G1069300
1.22389	NaN	0.437618	NaN	NaN	0.830754	1.42176	0.00537073	0.311512	1.49055	0.649953	0.775829	0.275757	NaN	NaN	0.489306	NaN	0.382532			+		Plant invertase/pectin methylesterase inhibitor superfamily protein	09.01-Cell structure/Cell wall	IPR006501	GO:0004857;GO:0030599	5	5	4	29.9	29.9	25.5	19.582	0	11.173	33697000	18	MD13G1149800
-0.569576	1.35091	0.66986	1.49511	1.21072	0.831405	0.592041	-1.16139	-1.13859	0.416917	0.869825	-0.0842394	-0.0366791	-1.17505	-0.96055	-1.13354	-0.430012	-0.747166		+			GDSL lipase 1	01.06-Metabolism/Lipid and sterol	noIPR	GO:0016298	5	5	5	18.4	18.4	18.4	40.771	0	26.064	171020000	66	MD09G1175400
0.225093	1.40168	1.32799	0.657051	0.555301	0.833423	0.737558	-0.825058	-0.88914	0.283407	0.760937	0.0135408	0.584232	-1.32658	-1.16993	-1.72668	-0.595852	-0.846962		+		K07910	Ras-related protein Rab-18	08.07-Intracellular traffic/Vesicular	IPR001806	GO:0005525;GO:0007264	9	9	6	54	54	39.8	23.441	0	41.381	540700000	104	MD10G1009500;MD05G1010800
-0.619905	1.70943	0.943735	0.83688	1.3097	0.835968	0.374156	-0.851449	-0.211096	-0.331124	0.329786	-0.137945	0.638986	-0.121037	-0.816561	-1.79164	-1.39986	-0.698022		+			prefoldin 2	06.01-Protein destination and storage/Folding and stability	IPR002777	GO:0006457;GO:0016272;GO:0051082	7	7	7	41.3	41.3	41.3	17.402	0	24.732	250650000	52	MD16G1194400
-1.14304	1.57492	1.10725	1.22211	1.4259	0.837428	0.35255	0.42706	-0.016245	-1.41868	-1.20358	-0.371779	-0.0754391	-0.763596	-0.871984	-0.584748	-0.0324843	-0.46565		+			pathogenesis-related family protein	11.02-Disease/defense/Defense-related	noIPR	GO:0009506	8	8	6	43	43	35.4	26.571	0	35.2	85385000	43	MD05G1017100
0.844097	0.688751	0.732436	1.07597	0.849653	0.838181	-0.287286	-0.766329	-1.68482	0.386951	0.457821	-0.378733	1.18319	-0.15176	-0.231105	-1.90616	-1.19141	-0.459449	+	+		K01805	xylose isomerase [EC:5.3.1.5]	01.05-Metabolism/Sugars and polysaccharides	noIPR	GO:0009045	28	28	16	62.1	62.1	34.8	53.121	0	245.9	3500000000	536	MD16G1265900;MD13G1264900
0.104377	1.56364	2.04428	0.0354501	0.459695	0.841488	0.937548	-0.905716	-0.475269	-0.137331	-0.808376	-0.277829	0.341683	-0.601156	-1.02684	0.195509	-1.72749	-0.563659		+		K01278	dipeptidyl-peptidase 4 [EC:3.4.14.5]	06.13-Protein destination and storage/Proteolysis	noIPR	GO:0004274	7	7	7	12.6	12.6	12.6	87.284	0	17.221	52118000	32	MD07G1288900
0.458123	0.808656	0.949471	0.985315	1.00762	0.841837	0.38263	0.514662	0.453348	-1.25391	-1.10861	-0.202376	-1.93155	-1.27969	-0.976698	0.402186	0.588439	-0.639463		+		K00008	L-iditol 2-dehydrogenase [EC:1.1.1.14]	01.05-Metabolism/Sugars and polysaccharides	IPR020843	GO:0016491	14	14	11	46.4	46.4	37.2	40.231	0	53.42	321360000	80	MD01G1110100
0.132183	0.451748	0.550589	1.60827	1.47175	0.842908	0.497486	-0.266163	-0.043511	-0.904572	-0.520588	-0.24747	1.05038	-0.399866	-0.213477	-2.00372	-1.41051	-0.595439	+	+			Aluminium induced protein with YGL and LRDR motifs	11.05-Disease/Defense/Stress responses	IPR024286	GO:0004066	9	9	9	45.9	45.9	45.9	28.139	0	113.16	387260000	137	MD11G1241900;MD03G1224100
1.96359	0.586616	0.934869	0.28761	0.447746	0.844086	1.19335	-0.568929	-0.879134	-0.0808216	-0.157352	-0.0985773	0.849019	-1.24881	-1.38867	-1.0035	-0.935584	-0.745509		+			Purple acid phosphatases superfamily protein	10.04.07-Signal transduction/Phosphatases	IPR004843	GO:0016787	16	16	12	28.6	28.6	23	69.922	0	73.688	141530000	80	MD16G1061100
-0.220095	1.34769	1.59925	0.904561	0.601882	0.846658	1.51767	-0.219853	-0.0975268	-0.719858	-0.963523	-0.0966182	0.279467	-1.44809	-1.21497	-0.73061	-0.635992	-0.750039		+		K00864	glycerol kinase [EC:2.7.1.30]	11.02-Disease/defense/Defense-related	noIPR	GO:0004370	12	12	12	31.7	31.7	31.7	57.696	0	22.597	178080000	108	MD17G1215600;MD09G1222300
0.192862	0.827588	0.937096	1.09456	1.18963	0.848347	1.08327	0.508583	0.674147	-1.52928	-1.34016	-0.120688	-0.972563	-1.17155	-1.16709	-0.288388	-0.038699	-0.727658		+		K01620	threonine aldolase [EC:4.1.2.48]	01.01-Metabolism/Amino Acid	IPR015422	GO:0003824;GO:0030170	15	15	15	65.6	65.6	65.6	36.159	0	69.281	487020000	95	MD12G1246700
NaN	0.778306	NaN	0.882188	0.893186	0.851227	1.31959	0.165324	0.738151	0.949724	0.793778	0.793313	NaN	0.00945842	NaN	NaN	NaN	0.00945842			+	K00432	glutathione peroxidase [EC:1.11.1.9]	11.06-Disease/Defense/Detoxification/Sulfur metabolism	noIPR	GO:0004602	4	2	1	26.5	13.5	7.6	19.381	0	7.2062	71542000	19	MD06G1081400
2.12773	0.528416	0.996734	-0.0287803	0.641878	0.853196	1.45344	0.127046	-0.973788	-0.635959	-0.869077	-0.179668	-0.40094	-1.3546	-1.14842	-0.485342	0.0216653	-0.673527		+		K00627	pyruvate dehydrogenase E2 component (dihydrolipoamide acetyltransferase) [EC:2.3.1.12]	02.01-Energy/Glycolysis	IPR000089	GO:0004591	12	10	4	33.3	28.1	14.3	49.965	0	59.063	342650000	102	MD16G1044200
-0.832524	1.34217	1.4295	1.47106	0.865038	0.855049	0.5546	0.50461	0.264572	-0.352236	-0.374383	0.119433	-0.610125	-0.817816	-1.23245	-1.67466	-0.537359	-0.974482		+	+		S-adenosyl-L-methionine-dependent methyltransferases superfamily protein	06.07-Protein destination and storage/Modification/Sulfur metabolism	noIPR	GO:0008168	7	7	7	15.7	15.7	15.7	67.897	0	34.814	66122000	59	MD06G1015000;MD00G1001500
0.775544	-0.140093	NaN	1.46474	1.3235	0.855923	0.487707	-1.39426	-1.0923	-1.11929	-0.39528	-0.702685	0.57083	NaN	NaN	-1.51776	NaN	-0.473465	+				HSP20-like chaperones superfamily protein	06.01-Protein destination and storage/Folding and stability	noIPR	GO:0003674	2	2	2	15.9	15.9	15.9	16.359	0	4.1852	9458800	25	MD09G1271100
-0.545877	1.11749	0.932019	1.4483	1.32833	0.856052	0.35312	0.732887	0.606357	-1.26796	-1.26988	-0.169095	-1.24207	-0.794007	-0.999461	-0.532002	0.132755	-0.686957		+		K01962	acetyl-CoA carboxylase carboxyl transferase subunit alpha [EC:6.4.1.2]	01.06-Metabolism/Lipid and sterol	noIPR	GO:0003989	28	28	11	40.7	40.7	13.8	84.779	0	233.81	1274000000	305	MD12G1159600
1.20198	0.904654	1.21027	0.531513	0.449995	0.859682	1.46346	-0.284013	0.193273	-0.823058	-0.578109	-0.0056894	0.190579	-1.83877	-1.47021	-0.945747	-0.205821	-0.853994		+		K00975	glucose-1-phosphate adenylyltransferase [EC:2.7.7.27]	01.05-Metabolism/Sugars and polysaccharides	IPR005835;IPR011004	GO:0009058;GO:0016779;noGo	27	27	25	66.8	66.8	63.3	56.777	0	157.45	714170000	235	MD15G1023900;MD08G1027900;MD05G1014800;MD13G1186100;MD16G1186900
-0.142588	0.781161	1.74899	0.928342	0.986768	0.860535	0.089811	-0.220378	-1.79681	0.0320233	-0.554283	-0.489927	0.909037	-0.164329	0.152147	-1.70967	-1.04022	-0.370607	+			K03036	26S proteasome regulatory subunit N6	06.01-Protein destination and storage/Folding and stability	IPR013143	GO:0005515	22	7	7	62.8	23	23	47.28	0	32.332	287630000	100	MD16G1067200
-0.4349	1.62926	1.46612	0.238209	1.42218	0.864174	0.653542	-1.29901	-0.898201	-0.0877001	0.608054	-0.204663	-0.0980224	-0.654954	-0.514139	-1.67269	-0.357753	-0.659512		+		K07904	Ras-related protein Rab-11A	08.07-Intracellular traffic/Vesicular	IPR001806	GO:0005525;GO:0007264	6	5	2	33.8	28.8	14.4	24.427	0	17.126	121870000	34	MD01G1034200
-0.148708	1.62146	1.60973	0.766981	0.486704	0.867233	1.31498	-0.151164	-0.114217	-0.801636	-0.536861	-0.0577796	0.433997	-1.13014	-1.21447	-1.15001	-0.986642	-0.809453		+		K00365	urate oxidase [EC:1.7.3.3]	01.99-Metabolism/Others	noIPR	GO:0004846	13	13	6	45	45	19.2	34.902	0	36.391	560160000	124	MD02G1258600
-0.122563	1.23796	1.12879	0.850895	1.2426	0.867536	-1.51364	0.000675885	-0.131195	0.109636	0.665871	-0.17373	-0.494048	0.905427	-1.32004	-1.10363	-1.45674	-0.693806		+		K21444	poly(rC)-binding protein 3/4	04.22-Transcription/mRNA processing	IPR004087	GO:0003723	5	5	5	13.1	13.1	13.1	60.847	0	6.4592	41789000	24	MD04G1227000;MD12G1244000
0.146091	1.22531	0.987252	1.23142	0.760477	0.87011	0.619189	0.806505	0.315524	-1.41173	-1.4796	-0.230022	-0.989427	-1.16969	-1.28429	-0.060482	0.303451	-0.640088		+		K00559	sterol 24-C-methyltransferase [EC:2.1.1.41]	01.06-Metabolism/Lipid and sterol/Sulfur metabolism	IPR025810	GO:0003838	8	8	4	25.6	25.6	13.5	38.891	0	44.139	113800000	62	MD07G1018200
0.614677	1.11175	1.08444	0.561362	0.979167	0.870279	1.72259	0.0232978	-0.176905	-0.822097	-1.09108	-0.0688388	0.0497784	-1.44457	-1.48109	-0.837696	-0.293623	-0.80144		+		K00232	acyl-CoA oxidase [EC:1.3.3.6]	01.06-Metabolism/Lipid and sterol	IPR009075	GO:0055114	12	12	12	23.6	23.6	23.6	75.524	0	49.685	234770000	88	MD17G1234100
-1.06016	1.35009	2.16075	1.41651	0.521027	0.877643	-0.268144	-0.403948	-0.641678	0.595824	-0.2875	-0.201089	-0.793321	-0.452406	-1.21395	-0.0818852	-0.841199	-0.676552		+		K07889	Ras-related protein Rab-5C	08.07-Intracellular traffic/Vesicular	IPR001806	GO:0005525;GO:0007264	5	5	4	37	37	31.5	21.778	0	100.19	186640000	62	MD10G1237200;MD05G1256700
0.172554	0.979751	1.08138	1.08027	1.08904	0.880599	0.623339	0.507765	0.515492	-1.60991	-1.42937	-0.278537	-1.20099	-1.17929	-1.00395	0.0645813	0.309344	-0.602061		+		K01754	threonine dehydratase [EC:4.3.1.19]	01.01-Metabolism/Amino Acid	IPR000634;noIPR	GO:0006520;GO:0030170;noGo	21	21	21	52	52	52	66.568	0	76.029	399780000	176	MD12G1101800;MD14G1095900
0.74949	0.958505	0.905612	0.943665	0.850953	0.881645	0.098994	0.123206	0.312457	-0.715511	-0.746813	-0.185533	-0.159977	-2.0072	-2.12233	0.347174	0.461772	-0.696112	+	+		K00432	glutathione peroxidase [EC:1.11.1.9]	11.06-Disease/Defense/Detoxification/Sulfur metabolism	noIPR	GO:0004602	11	11	7	40.1	40.1	30.8	26.15	0	61.38	2512600000	197	MD06G1081300
0.252532	1.65701	0.930901	1.12303	0.452793	0.883253	1.0473	-0.975956	-0.655346	0.20226	0.49769	0.0231896	0.0317261	-0.503574	-0.978632	-1.79531	-1.28642	-0.906442		+		K07897	Ras-related protein Rab-7A	08.07-Intracellular traffic/Vesicular	IPR001806	GO:0005525;GO:0007264	7	5	4	39.1	26.6	21.7	23.093	0	9.1392	104280000	34	MD10G1038200;MD00G1156800
0.116397	0.841287	0.925693	1.10148	1.45204	0.887379	1.24443	0.634157	-0.719065	-1.06902	-1.07923	-0.197746	-0.0483427	-1.54607	-0.870503	-1.07938	0.0961168	-0.689636		+		K01897	long-chain acyl-CoA synthetase [EC:6.2.1.3]	01.06-Metabolism/Lipid and sterol	IPR000873	GO:0003824;GO:0008152	10	10	5	19.4	19.4	10.9	76.177	0	50.383	281940000	93	MD13G1188800
0.105143	1.27508	1.93413	0.527462	0.597291	0.887821	0.790443	0.635402	-0.142475	-1.59607	-1.49909	-0.362358	-0.888415	-0.77324	-0.865564	-0.0843081	-0.0157865	-0.525463		+		K05894	12-oxophytodienoic acid reductase [EC:1.3.1.42]	01.06-Metabolism/Lipid and sterol	noIPR	GO:0016629	9	9	5	40.2	40.2	22.1	43.773	0	36.828	146540000	83	MD15G1216200;MD02G1089100
1.12228	1.08438	1.31896	0.211381	0.709896	0.889379	-0.17109	-0.0740112	-0.964393	0.6822	0.868637	0.0682686	-2.08452	-0.0948846	-1.26267	-1.01728	-0.328881	-0.957647		+		K06269	serine/threonine-protein phosphatase PP1 catalytic subunit [EC:3.1.3.16]	10.04.07-Signal transduction/Phosphatases	IPR004843;noIPR	GO:0016787;noGo	10	10	2	46.9	46.9	8.7	36.484	0	22.378	107140000	50	MD04G1198300;MD04G1083600;MD04G1083500
-0.891552	1.23778	1.26613	1.47931	1.35614	0.889562	0.00192716	-0.808817	-0.8028	-0.372555	-0.235343	-0.443518	0.472547	-0.109932	0.295432	-1.61134	-1.27693	-0.446045	+				eukaryotic translation initiation factor 4B1	05.04-Protein synthesis/Translation factors	IPR010433	GO:0003729	6	6	6	13	13	13	59.397	0	14.481	76378000	41	MD16G1099600;MD13G1098600
0.43457	1.52584	1.37246	0.687738	0.453232	0.894768	1.08752	-0.917556	-1.08789	-0.628754	-0.194055	-0.348147	1.06418	-0.700467	-0.488329	-1.394	-1.21449	-0.546621	+	+			Cellulase (glycosyl hydrolase family 5) protein	09.01-Cell structure/Cell wall	IPR013781	GO:0003824;GO:0005975	12	12	12	29.2	29.2	29.2	60.482	0	125.97	365090000	115	MD13G1104600;MD16G1104600
-0.159679	1.56187	1.01553	1.47093	0.600664	0.897863	0.22126	-0.853488	-0.335685	0.178315	-0.692989	-0.296517	1.08112	-0.16312	-1.12828	-1.71345	-1.083	-0.601346	+	+		K01115	phospholipase D1/2 [EC:3.1.4.4]	01.06-Metabolism/Lipid and sterol	IPR015679	GO:0070290	24	24	24	38.1	38.1	38.1	97.492	0	98.31	413100000	181	MD02G1123100;MD15G1237100;MD15G1006400;MD08G1237200
0.797319	0.530502	1.25304	0.909541	1.0659	0.91126	1.01386	0.754772	NaN	NaN	NaN	0.884316	NaN	-1.10987	NaN	0.0799637	0.267227	-0.254226		+		K00430	peroxidase [EC:1.11.1.7]	11.06-Disease/Defense/Detoxification	IPR002016;IPR019794	GO:0004601;GO:0006979;GO:0020037;GO:0055114	4	4	3	19.3	19.3	16.8	38.861	0	14.863	46229000	16	MD11G1004100;MD02G1167700;MD17G1265300;MD15G1279900
-0.59532	2.14732	1.79003	1.13404	0.167737	0.928761	-0.590008	-0.384248	-0.919555	-0.0232662	0.418548	-0.299706	-1.06732	-1.22196	-0.571147	-0.139792	-0.145065	-0.629057		+		K08516	synaptobrevin homolog YKT6	08.99-Intracellular traffic/Others	IPR011012	GO:0006810	9	9	3	54.8	54.8	25.6	22.561	0	90.351	199160000	107	MD15G1155400;MD17G1171100
0.203216	-0.010213	NaN	1.99029	1.53754	0.930208	-0.441815	NaN	NaN	0.412378	-0.0200567	-0.0164979	-0.0639372	0.260423	-1.09929	-0.341829	0.422551	-0.164416	+			K20715	phototropin [EC:2.7.11.1]	10.04.04-Signal transduction/Kinases	IPR011009	GO:0000166	5	5	5	6.3	6.3	6.3	114.74	0	11.473	26472000	12	MD11G1119700
0.0530719	1.53593	1.37515	0.862583	0.8326	0.931867	1.19467	0.54397	-0.156294	-0.378591	-0.913295	0.058092	-0.401001	-1.38018	-1.25918	-1.18988	-0.719559	-0.98996		+	+	K00616	transaldolase [EC:2.2.1.2]	02.07-Energy/Pentose phosphate	IPR001585	GO:0005975	14	14	14	35.9	35.9	35.9	42.864	0	38.027	517470000	122	MD06G1067000
1.50434	1.43971	1.40692	-0.47571	0.79091	0.933234	0.230499	0.179645	-0.743974	0.203359	0.170521	0.00801	-0.646764	-0.14451	-1.90103	-1.15286	-0.861053	-0.941243		+	+	K01956	carbamoyl-phosphate synthase small subunit [EC:6.3.5.5]	01.99-Metabolism/Others	noIPR	GO:0004088	7	7	7	18.5	18.5	18.5	46.641	0	17.409	103230000	52	MD03G1020600;MD11G1021800;MD15G1342500
0.311377	1.49634	1.94501	0.361707	0.559633	0.934813	1.46335	-0.110544	-0.579985	-1.09533	-0.789865	-0.222475	-0.196123	-1.06827	-0.927647	-0.95424	-0.415402	-0.712336		+			Oxysterol-binding family protein	07.13-Transporters/Lipids	IPR000648	GO:0001786	15	15	10	48.7	48.7	36.9	52.296	0	59.073	382270000	121	MD12G1143300
-0.46458	0.532997	1.44371	1.38877	1.77624	0.935427	0.325791	0.597004	0.26923	-0.95442	-1.1127	-0.175019	-0.850559	-1.04113	-1.14195	-0.731576	-0.0368243	-0.760408		+		K12446	L-arabinokinase [EC:2.7.1.46]	01.05-Metabolism/Sugars and polysaccharides	IPR006206	GO:0005524;GO:0005737;GO:0008152;GO:0016301	38	38	15	54.3	54.3	22.8	108.66	0	257.8	1262200000	379	MD08G1124400
0.444129	1.88783	1.32703	0.128181	0.892595	0.935953	0.577895	-0.0650315	0.133237	-1.26515	-0.895716	-0.302953	-1.6486	-1.23733	-0.551666	-0.260847	0.533445	-0.633	+	+		K12356	coniferyl-alcohol glucosyltransferase [EC:2.4.1.111]	20.1-Secondary metabolism/Phenylpropanoids/Phenolics	noIPR	GO:0047209	10	10	9	33.8	33.8	31.5	52.691	0	76.478	349950000	131	MD02G1153500;MD02G1153700;MD02G1153900
0.731213	0.649504	0.701205	1.45213	1.15684	0.938178	1.29176	0.230848	0.219388	-1.01745	-0.845895	-0.0242698	0.122456	-1.1644	-1.25719	-1.30143	-0.968989	-0.913911		+		K01051	pectinesterase [EC:3.1.1.11]	09.01-Cell structure/Cell wall	IPR000070	GO:0005618;GO:0030599;GO:0042545	16	16	16	31.1	31.1	31.1	63.947	0	227.2	6953300000	555	MD09G1172600;MD17G1154500
1.48345	0.698875	0.857116	0.82082	0.834295	0.938911	1.05767	0.399147	0.569296	-0.436757	-0.928399	0.132191	-1.80189	-0.940728	-0.970536	-1.0755	-0.566858	-1.0711		+	+	K13412	calcium-dependent protein kinase [EC:2.7.11.1]	10.04.04-Signal transduction/Kinases	IPR018247	GO:0000166	9	9	5	18.3	18.3	9.6	59.936	0	19.781	176400000	52	MD12G1072600;MD11G1192100;MD03G1173900
-0.0927947	1.04349	1.1251	1.41498	1.20582	0.939319	0.387673	0.657231	0.60045	-1.28341	-1.44151	-0.215913	-0.618887	-1.22047	-1.20735	-0.384506	-0.185823	-0.723407		+		K00161	pyruvate dehydrogenase E1 component alpha subunit [EC:1.2.4.1]	02.01-Energy/Glycolysis	noIPR	GO:0004739	15	15	15	41.4	41.4	41.4	47.466	0	224.65	675350000	201	MD07G1159600
0.187044	1.9608	1.81178	0.612722	0.240207	0.962511	-0.320167	0.14028	-0.429674	-1.11019	-1.60519	-0.664988	-1.31749	-0.437596	-0.358487	0.448868	0.177093	-0.297522	+	+		K03781	catalase [EC:1.11.1.6]	11.06-Disease/Defense/Detoxification	IPR002226	GO:0020037	28	28	17	67.4	67.4	45.7	56.514	0	323.31	13131000000	1206	MD06G1008700
0.429177	1.44473	1.29568	0.886112	0.811904	0.973521	1.15156	-0.112939	0.207309	-1.37527	-0.815741	-0.189016	-0.634523	-1.28514	-1.56854	-0.387328	-0.0470015	-0.784506		+			pleiotropic drug resistance 6	07.22-Transporters/Transport ATPases	IPR003593	GO:0000166;GO:0017111	39	8	7	30.1	7.9	7.1	164.31	0	21.383	109820000	47	MD11G1159200
0.594912	1.11948	0.978275	1.12122	1.05377	0.973531	0.277165	0.551135	0.383251	-1.03461	-0.960726	-0.156757	-1.03717	-1.73832	-1.5501	0.0262111	0.21551	-0.816774	+	+			annexin 2	11.05-Disease/Defense/Stress responses	IPR018502	GO:0005509;GO:0005544	21	21	21	54.4	54.4	54.4	36.193	0	323.31	11270000000	627	MD01G1029100
1.69636	0.923254	0.86466	0.974468	0.427775	0.977303	1.18013	-1.18424	-0.659318	-0.105337	-0.557009	-0.265155	0.604954	-0.822107	-1.25837	-0.902737	-1.18249	-0.71215	+	+		K13436	pto-interacting protein 1 [EC:2.7.11.1]	10.04.04-Signal transduction/Kinases	IPR011009	GO:0000166	12	12	10	49.6	49.6	44.6	39.886	0	42.154	252210000	83	MD04G1038500;MD13G1258500;MD12G1055000;MD14G1054200
0.590352	1.69493	1.97449	0.160286	0.505336	0.985079	0.464554	-0.127087	-0.741697	-0.512368	-0.538569	-0.291033	-0.480038	-1.47508	-1.60974	-0.314876	0.409503	-0.694046	+	+			acyl activating enzyme 1	20.99-Secondary metabolism/Others	IPR000873	GO:0003824;GO:0008152	13	13	13	31.4	31.4	31.4	61.138	0	180.12	151970000	79	MD05G1027100
-0.0866722	1.03743	0.563562	2.22801	1.24228	0.996922	0.212536	0.233487	-0.539121	-0.448586	-0.61155	-0.230647	0.374929	-0.650526	-1.37273	-1.47541	-0.707648	-0.766277	+	+			Protein of unknown function	12-Unclear classification	noIPR	noGo	7	7	1	20.8	20.8	4.4	39.832	0	55.893	1322900000	105	MD15G1120000
0.0103346	1.37492	0.85768	1.58708	1.22717	1.01144	0.791759	0.250505	0.0269711	-1.04926	-1.12949	-0.221903	-0.464359	-1.33429	-1.34184	-0.686227	-0.120955	-0.789534	+	+		K09834	tocopherol cyclase [EC:5.5.1.24]	20.99-Secondary metabolism/Others	noIPR	GO:0009976	12	12	12	33.7	33.7	33.7	54.43	0	28.7	199600000	75	MD15G1095400;MD08G1115600
-0.0851313	1.36386	1.16067	1.77701	0.843859	1.01205	0.146289	-0.556605	-0.475289	-0.355799	-0.625857	-0.373452	1.04139	-0.809835	-0.817175	-1.17559	-1.4318	-0.638602	+	+		K00130	betaine-aldehyde dehydrogenase [EC:1.2.1.8]	01.01-Metabolism/Amino Acid/Sulfur metabolism	noIPR	GO:0008802	17	17	7	54.1	54.1	25.2	54.736	0	104.9	873090000	221	MD06G1181500;MD06G1181400
0.881163	1.00232	1.43276	0.605087	1.14961	1.01419	-0.0946598	-0.799126	-0.517234	-0.835888	0.376864	-0.374009	1.22082	-0.627132	-1.10483	-1.36545	-1.32429	-0.640176	+	+		K00083	cinnamyl-alcohol dehydrogenase [EC:1.1.1.195]	20.1-Secondary metabolism/Phenylpropanoids/Phenolics	IPR006140	GO:0048037;GO:0055114	10	10	10	39.9	39.9	39.9	42.953	0	39.218	267790000	61	MD14G1142100
-0.220593	1.94308	1.64895	0.934216	0.777001	1.01653	0.544265	0.241952	-0.991445	-1.01078	-0.881956	-0.419593	-0.46511	-1.14821	-1.12634	-0.0530843	-0.191935	-0.596936	+	+		K00365	urate oxidase [EC:1.7.3.3]	01.99-Metabolism/Others	noIPR	GO:0004846	13	7	7	47.2	27	27	35.066	0	36.768	419360000	111	MD07G1062200
0.356632	1.18503	1.57733	0.493373	1.50821	1.02412	0.775767	0.161853	-0.192225	-0.132767	-0.34444	0.0536376	-0.289775	-1.48525	-1.26074	-1.25859	-1.09441	-1.07775	+	+	+	K00434	L-ascorbate peroxidase [EC:1.11.1.11]	11.06-Disease/Defense/Detoxification	IPR019794	GO:0004601;GO:0055114	15	15	15	57.3	57.3	57.3	31.466	0	46.379	634700000	129	MD15G1242900;MD02G1127800;MD15G1243000
0.277941	1.859	1.27166	0.714789	1.00785	1.02625	0.878727	0.0957671	-0.41575	0.0657114	-0.657284	-0.0065657	-1.20941	-0.266583	-1.18	-1.11234	-1.33008	-1.01968	+	+	+	K00434	L-ascorbate peroxidase [EC:1.11.1.11]	11.06-Disease/Defense/Detoxification	IPR019794	GO:0004601;GO:0055114	7	6	6	25	25	25	31.826	0	46.488	146220000	54	MD05G1120800;MD00G1173600
NaN	NaN	0.565149	0.559197	1.95661	1.02699	NaN	-0.424599	NaN	-0.607897	-0.261064	-0.431187	NaN	NaN	NaN	NaN	NaN	NaN	+	+		K08486	syntaxin 1B/2/3	08.99-Intracellular traffic/Others	IPR006012	GO:0005484;GO:0006886;GO:0016020	2	2	2	8.4	8.4	8.4	34.865	0	4.0543	9637700	8	MD14G1004100;MD12G1006500
0.945141	0.803082	NaN	1.07144	1.2907	1.02759	0.717892	1.02418	NaN	0.696121	NaN	0.812731	0.4752	NaN	NaN	NaN	NaN	0.4752		+			purple acid phosphatase 27	10.04.07-Signal transduction/Phosphatases	IPR004843	GO:0016787	6	5	4	16.1	14.6	13	69.964	0	9.7722	85156000	20	MD06G1142300
NaN	1.12982	1.05803	NaN	0.896867	1.02824	NaN	0.734606	NaN	0.91888	NaN	0.826743	NaN	NaN	0.704682	NaN	NaN	0.704682		+		K09580	protein disulfide-isomerase A1 [EC:5.3.4.1]	06.01-Protein destination and storage/Folding and stability	IPR005746	GO:0006662;GO:0009055;GO:0015035;GO:0045454	8	2	2	26.6	7	7	49.601	0.00051493	2.8279	30478000	8	MD08G1220700;MD09G1249700
0.0508771	1.73976	1.59138	1.25857	0.522125	1.03254	0.956846	-0.499366	0.258411	-1.22601	-0.497432	-0.20151	-0.780584	-1.08493	-0.970758	-0.67964	-0.639246	-0.831032	+	+		K10527	enoyl-CoA hydratase/3-hydroxyacyl-CoA dehydrogenase [EC:4.2.1.17 1.1.1.35 1.1.1.211]	01.06-Metabolism/Lipid and sterol	IPR018376	GO:0003824;GO:0008152	16	16	10	26.9	26.9	14.4	78.593	0	56.15	253150000	91	MD16G1166400
NaN	NaN	NaN	1.05207	NaN	1.05207	NaN	NaN	NaN	NaN	NaN	NaN	NaN	0.926375	1.11027	1.40256	0.997003	1.10905		+	+		Heavy metal transport/detoxification superfamily protein	11.06-Disease/Defense/Detoxification	noIPR	GO:0046872	3	3	3	24.2	24.2	24.2	19.154	0	6.834	22528000	15	MD01G1070300;MD07G1131800
-0.120398	1.74703	1.42632	0.752043	1.46723	1.05445	0.160905	0.199062	-0.0800608	-1.10204	-0.900954	-0.344618	-0.556083	-1.07787	-1.59999	-0.187859	-0.127331	-0.709827	+	+		K01647	citrate synthase [EC:2.3.3.1]	02.10-Energy/TCA pathway	IPR002020	GO:0044262	14	14	3	42	42	6.8	56.806	0	210.4	819850000	203	MD09G1156400
NaN	1.06093	1.03714	1.0854	NaN	1.06116	NaN	NaN	NaN	NaN	NaN	NaN	1.14261	0.969897	0.997968	NaN	0.468725	0.8948	+		+		RUB1 conjugating enzyme 1	11.02-Disease/defense/Defense-related/ethylene biosynthesis	IPR016135	GO:0046872	3	3	3	12.8	12.8	12.8	21.185	0	6.5821	32213000	19	MD02G1154300;MD15G1268900
1.83115	0.184106	0.20832	1.76358	1.39178	1.07579	-0.0487758	0.0619861	-0.436587	-0.469606	-0.705008	-0.319598	-1.75902	-0.531677	-0.210886	-1.06875	-0.210618	-0.75619	+	+			O-Glycosyl hydrolases family 17 protein	01.05-Metabolism/Sugars and polysaccharides	IPR013781	GO:0003824;GO:0005975	4	4	4	11.4	11.4	11.4	49.248	0	70.124	142990000	56	MD11G1210800;MD03G1194600
NaN	1.30997	1.73175	0.212334	NaN	1.08468	NaN	NaN	NaN	1.08311	0.538617	0.810863	NaN	NaN	NaN	0.166973	NaN	0.166973		+			NAD(P)-binding Rossmann-fold superfamily protein	11.02-Disease/defense/Defense-related	IPR002347	GO:0003954	3	3	3	12.4	12.4	12.4	34.509	0	5.1482	18767000	10	MD00G1173300;MD14G1106600
1.13569	NaN	NaN	NaN	NaN	1.13569	0.0283541	NaN	NaN	0.859907	0.993116	0.627126	0.345114	NaN	NaN	0.0366237	NaN	0.190869	+		+		Protein of unknown function	12-Unclear classification	noIPR	noGo	3	3	3	10.3	10.3	10.3	50.471	0.00052138	2.9308	17951000	10	MD13G1001600
1.14038	1.65773	2.02449	1.05712	-0.158523	1.14424	-0.254519	-0.229403	-0.562543	-0.633509	0.110989	-0.313797	-0.801482	-0.806959	-0.881542	-1.28422	-0.378005	-0.830442	+	+	+	K00696	sucrose-phosphate synthase [EC:2.4.1.14]	01.05-Metabolism/Sugars and polysaccharides	noIPR	GO:0046524	22	20	19	30	28.1	27.4	119.18	0	128.54	248140000	86	MD04G1013500
2.10012	1.31707	1.33806	0.617911	0.495079	1.17365	-1.32768	-0.170282	-1.06684	-0.944463	-0.726841	-0.847221	-0.529956	-0.188054	0.139007	-0.840588	-0.212548	-0.326428	+	+		K17609	nucleoredoxin [EC:1.8.1.8]	02.20-Energy/Electron-transport	noIPR	GO:0005515	8	8	7	21.2	21.2	18.7	64.392	0	15.069	38650000	30	MD16G1094600
NaN	NaN	NaN	1.18597	1.23747	1.21172	NaN	NaN	NaN	NaN	NaN	NaN	NaN	1.31504	NaN	1.16663	1.12636	1.20268	+		+		Calcium-dependent lipid-binding (CaLB domain) family protein	04.99-Transcription/Others	IPR008973	GO:0005515	2	2	1	12.6	12.6	8.7	39.023	0	3.0804	59811000	7	MD07G1214700
1.26203	NaN	NaN	NaN	NaN	1.26203	1.41251	0.650686	0.693557	1.04216	0.904991	0.940781	0.960133	NaN	NaN	NaN	NaN	0.960133	+		+	K00162	pyruvate dehydrogenase E1 component beta subunit [EC:1.2.4.1]	02.01-Energy/Glycolysis	noIPR	GO:0004739	10	2	2	38.3	11.8	11.8	39.984	0	8.2807	208700000	50	MD16G1126100
NaN	1.53228	1.05577	NaN	NaN	1.29402	NaN	0.0254433	NaN	0.0247555	NaN	0.0250994	0.621197	NaN	0.960542	-0.523294	0.750546	0.452248			+	K15451	tRNA wybutosine-synthesizing protein 4 [EC:2.1.1.290 2.3.1.231]	04.10-Transcription/tRNA synthesis	IPR007213	GO:0008168;GO:0032259	4	4	4	10.8	10.8	10.8	39.169	0	4.6877	20232000	10	MD07G1108400;MD02G1211800
NaN	1.59724	1.02763	1.51318	NaN	1.37935	NaN	NaN	NaN	NaN	1.27004	1.27004	NaN	NaN	NaN	NaN	NaN	NaN		+			RNI-like superfamily protein	11.02-Disease/defense/Defense-related	IPR003590	GO:0005739	5	5	5	12	12	12	64.684	0	7.1767	18075000	12	MD13G1086400;MD16G1085800
1.27135	NaN	NaN	1.52014	1.37159	1.38769	NaN	NaN	NaN	NaN	1.49598	1.49598	NaN	NaN	NaN	NaN	NaN	NaN		+	+	K01358	ATP-dependent Clp protease, protease subunit [EC:3.4.21.92]	06.13-Protein destination and storage/Proteolysis	IPR023562	GO:0004252	3	3	3	17.2	17.2	17.2	26.003	0	42.585	23007000	11	MD06G1063900;MD04G1077600
NaN	1.20202	NaN	2.01201	1.17742	1.46382	NaN	0.401134	NaN	NaN	NaN	0.401134	NaN	NaN	NaN	-0.283584	NaN	-0.283584	+	+			disease resistance protein (TIR-NBS-LRR class)	11.05-Disease/Defense/Stress responses	noIPR	GO:0043531	3	3	3	7.7	7.7	7.7	60.466	0	4.5579	12545000	6	MD03G1083600
NaN	NaN	NaN	NaN	NaN	NaN	1.3273	NaN	1.17966	NaN	1.71482	1.40726	NaN	NaN	NaN	NaN	1.57364	1.57364	+				Plant invertase/pectin methylesterase inhibitor superfamily protein	09.01-Cell structure/Cell wall	IPR006501	GO:0004857;GO:0030599	4	3	3	27.3	23	23	19.442	0	10.85	89564000	25	MD16G1150200
NaN	NaN	NaN	NaN	NaN	NaN	NaN	1.57256	NaN	NaN	NaN	1.57256	NaN	1.06838	NaN	2.1325	1.16112	1.454		+		K02993	small subunit ribosomal protein S7e	05.01-Protein synthesis/Ribosomal proteins	IPR000554	GO:0003735;GO:0005622;GO:0005840;GO:0006412	9	2	2	40.7	9.3	9.3	28.079	0	5.011	86962000	17	MD06G1217300;MD13G1256100
NaN	NaN	NaN	NaN	NaN	NaN	NaN	-0.48438	-0.372884	-1.01877	NaN	-0.625345	NaN	1.04284	0.107623	2.62284	1.60981	1.34578		+	+	K02943	large subunit ribosomal protein LP2	05.01-Protein synthesis/Ribosomal proteins	IPR001813	GO:0003735;GO:0005622;GO:0005840;GO:0006414	6	3	3	49.6	27.8	27.8	11.487	0	8.0334	68634000	20	MD14G1018800;MD12G1022000
NaN	NaN	NaN	NaN	NaN	NaN	NaN	0.789105	NaN	0.246021	NaN	0.517563	NaN	0.899408	0.855502	1.90336	1.62063	1.31973	+	+		K00208	enoyl-[acyl-carrier protein] reductase I [EC:1.3.1.9 1.3.1.10]	01.06-Metabolism/Lipid and sterol	IPR002347	GO:0004319	10	2	1	37.4	10.1	7.1	41.849	0	3.2071	129620000	14	MD11G1017400
NaN	NaN	NaN	NaN	NaN	NaN	NaN	1.59478	1.33372	0.875565	NaN	1.26802	NaN	1.31966	NaN	NaN	1.23204	1.27585	+			K09602	ubiquitin thioesterase protein OTUB1 [EC:3.4.19.12]	06.13-Protein destination and storage/Proteolysis	IPR019400	GO:0004843	3	3	1	21.1	21.1	7.6	31.142	0	5.8724	59711000	14	MD13G1130400
NaN	NaN	NaN	NaN	NaN	NaN	1.20474	NaN	NaN	NaN	1.38019	1.29246	1.02932	NaN	1.47263	NaN	1.27482	1.25892		+			ARM repeat superfamily protein	06.13-Protein destination and storage/Proteolysis	IPR016024	GO:0005488	7	3	0	31.4	17.8	0	28.138	0	13.653	49857000	29	MD12G1086500
NaN	NaN	NaN	NaN	NaN	NaN	NaN	NaN	NaN	1.23786	NaN	1.23786	NaN	1.31578	1.57983	0.866183	1.08984	1.21291		+			ribosome recycling factor	05.01-Protein synthesis/Ribosomal proteins	IPR023584	GO:0005515	3	2	2	14.9	10.3	10.3	31.131	0	22	50291000	18	MD11G1284600
NaN	NaN	NaN	NaN	NaN	NaN	NaN	NaN	NaN	NaN	1.16942	1.16942	1.07274	1.16828	1.18346	NaN	NaN	1.14149	+			K08245	phytepsin [EC:3.4.23.40]	06.13-Protein destination and storage/Proteolysis	IPR008138	GO:0006508	2	2	2	5.3	5.3	5.3	61.073	0.002149	2.2042	36378000	4	MD04G1186600
NaN	NaN	NaN	NaN	NaN	NaN	NaN	-0.966284	NaN	-1.1371	NaN	-1.05169	NaN	0.361619	-0.00260722	2.45267	1.44948	1.06529	+			K00873	pyruvate kinase [EC:2.7.1.40]	02.01-Energy/Glycolysis	IPR015793	GO:0000287;GO:0004743;GO:0006096;GO:0030955	19	4	2	44.6	10.8	7	57.881	0	7.5559	19605000	25	MD07G1073000
