# Supplementary material for: Ethylene –dependent and –independent superficial scald resistance mechanisms in ‘Granny Smith’ apple fruit
Source: Sci Rep. 2018 Jul 30;8:11436. doi: 10.1038/s41598-018-29706-x (PMC6065312; doi:10.1038/s41598-018-29706-x)
Supplement: Supplementary file 3 — Dataset 2 [file 41598_2018_29706_MOESM3_ESM.xlsx]

## Sheet: Sheet1
Supplementary Table S2. Sequences of primers used for RT-PCR.
Primer Sequence	Primer Name	Gene	Protein ID	Enzyme Commission number
GGCAAGTGGGGAGAACATGA	FdiphosphDisomeras	Isopentenyl-diphosphate D-isomerase		EC 5.3.3.2
TCAGCTGCTCCTGGTTTACG	RdiphosphDisomeras
ATGGCTCTCACACACGTCG	F_FPPS	Farnesyl pyrophosphate synthase		EC:2.5.1.10
CTGACCTGAGGCAGTTTGAA	R_FPPS
TGCGCCTAGACCACAAACTT	F _abietOxid	Abietadienol hydroxylase		EC 1.14.13.108
GTCGGAGAACAGTTGAGCCA	R_abietOxid
GCACTCACGTCCTCCTTGAA	F_gluc_dehyd	UDP-glucose 4,6-dehydratase		EC 4.2.1.76
CTGAGAGGCCTCAGGGTTTC	R_gluc_dehyd
AGGAGATGCAGCGGTTTGTT	F_Bgalactosid	β-galactosidase	gi|1039875031
TAAAGCCATCTCAGCAGCCC	R_Bgalactosid
TGCATGACAGGAACGAGACC	F_Mal_dehyd	Malate dehydrogenase	gi|1039886477
AGGCCAAGAATACGACTGCC	R_Mal_dehyd
TGGAGGATCCTGAGTTCCGT	F_ascPerox	L-Ascorbate peroxidase 3	gi|1039892158
GCCAGTATGGTGCTGTCCTT	R_ascPer
TCCGGTTCATGGTTCCTTGG	F_SorbDehyd	Sorbitol dehydrogenase	gi|57116677
GGCTCCGATGATCAGGACAG	R_SorbDehyd
GCCTTGCAAGATGCACAACA	F_perox	Peroxidase	gi|1039892973
AGGTTGTCGTCATTTCCGCT	R_perox
CTCACTGCTCGACAGACTCC	F_thaum	Thaumatin	gi|1039891650
ACTAGGGATGCTGGTGGACT	R_thaum
TCAGTTCCCTGGTGTCAACG	F_auxBind	Auxin-binding protein ABP20	gi|1039848570
GATGACTCCACCAACAGCCA	R_auxBind
GGTCGGTGGCATCTTCTTCA	F_ArgJ	Arginine biosynthesis bifunctional protein ArgJ	gi|1039900179
TAGTCACTAGCCGCACTCCT	R_ArgJ
CCACTCGTGGCCTTTTCTCT	F_gluDecarb	Glutamate decarboxylase	gi|1039921271
AACCACGCGAAGAACAGCTA	R_gluDecarb
TGGACTAAGCGACCTCTCCA	F_transaldolase	Transaldolase	gi|1039884347
TGAGCTACTGCAGCCTTTCC	R-transaldolase
GCCATCAGGACCTTCGGAAA	F-UGT80A2	Sterol 3-beta-glucosyltransferase UGT80A2	gi|1039880046
GCCATCAGGACCTTCGGAAA	R_UGT80A2
GTTCCATTTGCTGCCCGATG	F_KetolReductois	Ketol-acid reductoisomerase	gi|1039862890
TGAGCTTGAGCAGGTCCATT	R_KetolReductois
GTTTCAGCAGGAGGCTGAGT	F_hisArgMtransf	Histone-arginine methyltransferase 1.3	gi|1039933110
ACTGCACCGGACCTAACTTG	R_hisArgMtransf
CATCGTCGAGGGCGACATAA	F_glucEpim	UDP-glucuronate 4-epimerase	gi|1039894817
ATGAGGGTTTTCCATGGCGT	R_glucEpim
GGAGACGATGCTCTAGGTGC	F_glucurKin	Glucoronokinase		EC 2.7.1.43
GTAAAGGACCATCGGGGCAA	R__glucurKin
AGCGTCCAATGAGGCTTTCA	F_myoinosOxyg	Myo-inositol oxygenase		EC:1.13.99.1
CTCCCTCATTCGCTTCACGA	R__myoinosOxyg
TGCTTGAAATGGTTGCTGGC	F_xylEpim	UDP-xylose 4-epimerase		EC 5.1.3.5
CCATTGGTCCCTGCACATCT	R_xylEpim
ACTTCCGAGGTGTACGGAGA	F_glucDecarb	UDP-glucuronate decarboxylase		EC 4.1.1.35
TGCCATGCTGCCTGTGATAA	R_glucDecarb
TGCTCCGAAAACAACAAGCG	F_xylSynth	UDP-xylose synthase		EC 4.1.1.35
CTTTGCGCATGCATAGGACC	R_xylSynth
CCAGGCCTTGATGATGTGGT	F_glucDehyfrog	UDP-glucose dehydrogenase		EC 1.1.1.22
TAAGATCAGCGGCTTTGCCA	R_glucDehyfrog
CGTGATTGGGTACTTGGAAC	MDH-Malus-F	Dialdehyde (Reference Gene)
TGGCAAGTGACTGGGAATGA	MDH-Malus-R
TACTAATGTGCAAACACAAG	SAND-Malus-F	SAND family protein (Reference Gene)
TGATTCTGATGCCATGACAAAGT	SAND-Malus-R
