# Supplementary material for: Ethylene –dependent and –independent superficial scald resistance mechanisms in ‘Granny Smith’ apple fruit
Source: Sci Rep. 2018 Jul 30;8:11436. doi: 10.1038/s41598-018-29706-x (PMC6065312; doi:10.1038/s41598-018-29706-x)
Supplement: Supplementary file 4 — Dataset 3 [file 41598_2018_29706_MOESM4_ESM.xlsx]

## Sheet: Sheet1
Supplementary Table S3. Adaptors, pre-selective and selective primers
Adaptors
1	EcoRI	5’-CTCGTAGACTGCGTACC-3’
2		3’-CTGACGCATGGTTAA-5’
3	HpaII/MspI	5’-GACGATGAGTCTCGAT-3’
4		3’-TACTCAGAGCTAGC- 5’
Preselective
5	EcoRI	GACTGCGTACCAATTC-A
6	HpaII/MspI	ATGAGTCTCGATCGG-A
Selective EcoRI
7	E-ATG	GACTGCGTACCAATTC-ATG
8	E-ACT	GACTGCGTACCAATTC-ACT
9	E-AAC	GACTGCGTACCAATTC-AAC
Selective MspI/HpaII
10	M,H-ATC	ATGAGTCTCGATCGGATC
11	M,H-ACT	ATGAGTCTCGATCGGACT
