# Supplementary material for: Ethylene –dependent and –independent superficial scald resistance mechanisms in ‘Granny Smith’ apple fruit
Source: Sci Rep. 2018 Jul 30;8:11436. doi: 10.1038/s41598-018-29706-x (PMC6065312; doi:10.1038/s41598-018-29706-x)
Supplement: Supplementary file 5 — Dataset 4 [file 41598_2018_29706_MOESM5_ESM.xlsx]

## Sheet: Φύλλο1
Supplementary Table S4: Apple 'Granny Smith' skin metabolites that affected by DPA and 1-MCP.
	Polar metabolites	Pro-symptomatic									Symptomatic
		Control			DPA			1-MCP			Control			DPA			1-MCP
		Mean		SD	Mean		SD	Mean		SD	Mean		SD	Mean		SD	Mean		SD
1	Oxalate	0.059	Bb	0.007	0.025	Aa	0.011	0.02	Aa	0.004	0.029	Aa	0.006	0.03	Aa	0.001	0.027	Aa	0.003
2	Valine	0	Aa	0	0	Aa	0	0	Aa	0	0	Aa	0	0	Aa	0	0.002	Aa	0.002
3	Glycerol	0	Aa	0	0	Aa	0	0	Aa	0	0	Aa	0	0.016	Aa	0.028	0.024	Aa	0.042
4	Phosphorate	1.302	Aa	0.55	0.968	Aa	0.202	1.087	Aa	0.415	1.269	Aa	0.176	0.854	Aa	0.295	1044	Aa	0.139
5	Isoleucine	0.066	Aa	0.026	0.051	Aa	0.015	0.038	Aa	0.0134	0.09	Ab	0.013	0.075	Aab	0.019	0.052	Aa	0.002
6	Proline	0.003	Aa	0.002	0.007	Aa	0.008	0.003	Aa	0.005	0	Aa	0	0.002	Aa	0.003	0.001	Aa	0.001
7	Maleate	0	Aa	0	0	Aa	0	0	Aa	0	0.002	Aa	0.002	0.002	Aa	0.002	0.001	Aa	0.001
8	Glycine	0.007	Aa	0.007	0.005	Aa	0.007	0.002	Aa	0.002	0.004	Aa	0.003	0.003	Aa	0.002	0.006	Aa	0.002
9	Serine	0.015	Ab	0.008	0.003	Aab	0.001	0.001	Aa	0.002	0.003	Aa	0.002	0.003	Aa	0.002	0.009	Aa	0.005
10	β-Alanine	0.044	Aa	0.012	0.033	Aa	0.004	0.035	Aa	0.01	0.044	Aa	0.002	0.044	Ba	0.002	0.043	Aa	0.003
11	Citramalate	1.565	Ab	0.468	1.67	Ab	0.196	0.209	Aa	0.212	3.382	Bb	0.157	4.13	Bb	1.076	0.331	Aa	0.051
12	Malate	21.106	Aa	7.586	27.912	Aab	2.16	35.161	Ab	3.33	30.239	Aa	5.1	31.788	Aa	8.275	39.077	Aa	3.645
13	Aspartate	0.636	Aa	0.029	0.622	Aa	0.022	0.921	Ab	0.192	0.713	Aa	0.051	0.703	Aa	0.094	1.151	Ab	0.12
14	GABA	0.178	Aa	0.023	0.215	Aa	0.062	0.212	Aa	0.005	0.283	Ba	0.016	0.273	Aa	0.043	0.293	Ba	0.03
15	Oxoproline	0.119	Aa	0.069	0.101	Aa	0.039	0.134	Aa	0.071	0.098	Aab	0.005	0.082	Aa	0.013	0.116	Ab	0.011
16	Threonate	0.084	Aa	0.085	0.076	Aa	0.058	0.066	Aa	0.027	0.058	Aa	0.007	0.051	Aa	0.003	0.095	Aa	0.061
17	Cysteine	0.006	Aa	0.011	0	Aa	0	0.003	Aa	0.005	0	0	0	0	0	0	0	0	0
18	Arginine	0.014	Aa	0.024	0.035	Aa	0.061	0	Aa	0	0	Aa	0	0	Aa	0	0.003	Aa	0.006
19	Tartarate	0.014	Aa	0.017	0.016	Aa	0.021	0.006	Aa	0.005	0.017	Aa	0.014	0.007	Aa	0.004	0.01	Aa	0.006
20	Citrulline	0.27	Aa	0.166	0.36	Aa	0.339	0.264	Aa	0.139	0.353	Aa	0.205	0.197	Aa	0.015	0.318	Aa	0.154
21	Asparagine	0.076	Aa	0.053	0.06	Aa	0.044	0.037	Aa	0.006	0.059	Aa	0.016	0.046	Aa	0.005	0.051	Aa	0.011
22	Glutamate	0.023	Aa	0.018	0.011	Ba	0.006	0.032	Aa	0.019	0.002	Aa	0.002	0.001	Aa	0.001	0.024	Ab	0.014
23	Xylose	2.131	Ab	0.161	2.813	Ac	0.45	1.146	Aa	0.23	4.04	Bb	0.317	4.39	Bb	0.181	1.427	Aa	0.07
24	Arabinose	0.034	Ab	0.002	0.046	Ac	0.001	0.024	Aa	0.004	0.054	Bb	0.007	0.06	Bb	0.003	0.029	Aa	0.002
25	Ribose	0.024	Aab	0.002	0.026	Ab	0.002	0.02	Aa	0.002	0.037	Bb	0.005	0.036	Bb	0.001	0.025	Ba	0.002
26	Arabitol	0.22	Ab	0.021	0.182	Aab	0.023	0.17	Aa	0.011	0.254	Ab	0.02	0.24	Bb	0.019	0.194	Aa	0.015
27	Ketoglucose	0.014	Aa	0.008	0.012	Ba	0.003	0.008	Ba	0.001	0.011	Ab	0.002	0.006	Aa	0.001	0.004	Aa	0.001
28	Putrescine	0.006	Aa	0.005	0.001	Aa	0.001	0.002	Aa	0.003	0.003	Aa	0.001	0.001	Aa	0.001	0.002	Aa	0.001
29	Ribonate	0.007	Aa	0.004	0.004	Aa	0.002	0.003	Aa	0.002	0.005	Aa	0.002	0.003	Aa	0.002	0.004	Aa	0.002
30	Fucitol	1.303	Aa	0.153	1.133	Aa	0.098	1.222	Aa	0.085	1.566	Ab	0.165	1.39	Bab	0.118	1.225	Aa	0.09
31	Uridine	0.035	Aa	0.001	0.034	Aa	0.008	0.033	Aa	0.007	0.036	Aa	0.004	0.039	Aa	0.003	0.046	Aa	0.007
32	Glutamine	0.084	Aa	0.006	0.075	Aa	0.022	0.1	Aa	0.018	0.088	Aa	0.007	0.073	Aa	0.008	0.115	Ab	0.012
33	Shikimate	0.005	Aa	0.003	0.008	Aa	0.009	0.005	Aa	0.002	0.01	Aa	0.016	0.006	Aa	0.005	0.005	Aa	0.004
34	Citrate	1.115	Aa	1.086	0.3	Aa	0.022	0.361	Aa	0.337	0.527	Aa	0.314	0.49	Aa	0.524	0.24	Aa	0.1
35	Talofuranose	0.041	Aa	0.035	0.028	Aa	0.015	0.018	Aa	0.009	0.098	Aa	0.089	0.045	Aa	0.042	0.009	Aa	0.007
36	Quinic acid	2.874	Aa	0.308	3.806	Aa	0.555	3.568	Aa	0.769	3.438	Aa	0.467	2.923	Ba	0.373	3.6	Aa	0.148
37	Fructose	51.203	Aa	14.625	70.293	Aab	5.351	83.982	Ab	12.902	81.211	Ba	10.074	78.278	Aa	18.533	91.049	Aa	5.423
38	Sorbose	1.101	Aa	0.123	1.335	Aab	0.167	1.45	Ab	0.105	1.49	Bab	0.16	1.287	Aa	0.051	1.577	Ab	0.104
39	Glucose	37.378	Aa	11.722	53.02	Aab	0.961	65.282	Ab	9.739	59.391	Aa	9.333	58.186	Aa	13.748	69.825	Aa	3.979
40	Mannitol	1.338	Aa	0.18	1.32	Aa	0.082	1.776	Ab	0.163	1.748	Aa	0.394	1.718	Aa	0.354	1.86	Aa	0.249
41	Sorbitol	14.273	Aa	5.049	21.085	Aab	1.319	29.302	Ab	4.436	21.267	Aa	3.044	21.316	Aa	5.797	25.667	Aa	1.789
42	Ascorbate	0.326	Aa	0.028	0.338	Aa	0.047	0.356	Aa	0.043	0.345	Aa	0.095	0.309	Aa	0.052	0.318	Aa	0.053
43	Cinnamate	1.761	Aa	1715	1.66	Aa	0.885	1.866	Aa	1.166	2.926	Aa	2.391	2.945	Aa	3.038	1.6	Aa	1.426
44	Gluconate	0.114	Aa	0.014	0.11	Aa	0.013	0.124	Aa	0.011	0.141	Aa	0.021	0.119	Aa	0.033	0.112	Aa	0.009
45	Pantothenate	0.028	Aa	0.018	0.018	Aa	0.005	0.016	Aa	0.004	0.025	Aa	0.01	0.022	Aa	0.017	0.021	Aa	0.003
46	Galactarate	0.104	Ab	0.029	0.088	Ab	0.02	0	Aa	0	0.149	Ac	0.01	0.088	Ab	0.03	0.003	Aa	0.005
47	Inositol	2.142	Aa	0.206	2.579	Ab	0.054	2.448	Aab	0.207	2.741	Ba	0.321	2.75	Aa	0.18	3.202	Bb	0.027
48	Caffeate	0	Aa	0	0.001	Aa	0.002	0.035	Aa	0.061	0.033	Bb	0.014	0.006	Aa	0.006	0	Aa	0
49	Glyceryl-glycoside	0.005	Aa	0.003	0.003	Aa	0.001	0.002	Aa	0.002	0.001	Aa	0.001	0.004	Aa	0.005	0.002	Aa	0.002
50	Galactinol	0.048	Aa	0.015	0.048	Aa	0.004	0.049	Aa	0.01	0.042	Aa	0.001	0.045	Aa	0.01	0.062	Aa	0.013
51	Galacturonate	0.027	Aa	0.014	0.024	Ba	0.002	0.02	Aa	0.007	0.019	Aab	0.001	0.017	Aa	0.003	0.038	Ab	0.016
52	Sucrose	41.398	Aa	10.83	51.783	Aab	7.92	65.019	Ab	10.248	55.653	Aa	9.49	58.055	Aa	17.009	73.364	Aa	5.43
53	Lactose	0.254	Aa	0.059	0.24	Aa	0.052	0.267	Ba	0.045	0.231	Ab	0.045	0.165	Aab	0.064	0.102	Aa	0.045
54	Cellobiose	0.087	Bb	0.008	0.063	Aab	0.011	0.053	Aa	0.004	0.049	Aa	0.004	0.064	Aa	0.019	0.05	Aa	0.011
55	Raffinose	0.017	Ba	0.004	0.018	Aa	0.014	0.004	Aa	0.001	0.009	Aa	0.002	0.007	Aa	0.006	0.01	Aa	0.011
56	Maltose	0.011	Bb	0.002	0.01	Ab	0.004	0.001	Aa	0.001	0.001	Aa	0.001	0.002	Aa	0.001	0.001	Aa	0.001
57	Mannobiose	0.203	Ba	0.099	0.144	Aa	0.017	0.155	Aa	0.031	0	Aa	0	0.133	Ab	0.005	0.159	Ac	0.013
58	Aucubin	0.017	Aa	0.016	0.005	Aa	0.007	0.007	Aa	0.008	0.005	Ab	0.001	0.002	Aa	0.001	0.001	Aa	0.001
59	Maltitol	0.002	Aa	0.003	0.007	Aa	0.012	0.001	Aa	0.001	0.001	Aa	0.001	0.001	Aa	0.001	0.005	Aa	0.008
60	Maltotriose	0.005	Aa	0.008	0.003	Aa	0.003	0	Aa	0	0	Aa	0	0.004	Aa	0.006	0	Aa	0
	Non-polar metabolites	Pro-symptomatic									Symptomatic
		Control			DPA			1-MCP			Control			DPA			1-MCP
		Mean		SD	Mean		SD	Mean		SD	Mean		SD	Mean		SD	Mean		SD
1	Pentanoic acid	19.861	Bb	10.386	5.741	Aab	6.684	0	Aa	0	0.121	Aa	0.034	0.353	Aa	0.348	0.065	Ba	0.031
2	Palmitic acid	30.411	Aa	3.825	24.391	Aa	1.098	46.441	Ab	3.448	36.591	Aa	6.133	54.231	Bb	7.592	44.811	Aab	6.088
3	Linoleic acid	46.688	Aa	1.342	39.148	Aa	8.091	51.037	Aa	5.808	57.079	Aab	6.593	66.352	Bb	4.464	42.822	Aa	7.89
4	Stearic acid	19.084	Aab	2.168	14.761	Aa	2.321	26.579	Ab	3.969	23.57	Aa	4.791	31.919	Ba	5.738	29.614	Aa	5.301
5	Dehydroabietic acid	3.361	Aa	2.171	4.996	Aa	6.698	5.743	Aa	7.261	5.382	Aa	2.067	19.562	Bb	5.922	17.971	Ab	6.359
6	Butane	0.532	Aab	0.264	1.177	Ab	0.314	0.331	Aa	0.169	2.306	Aa	1.675	1.08	Aa	1.568	0.179	Aa	0.146
7	Undecanoic acid	0.606	Aa	0.36	0.926	Aa	0.442	1.26	Aa	0.82	0.612	Aa	0.323	1.32	Aa	0.581	0.961	Aa	0.315
8	Dodecanol	0.408	Aa	0.349	0.555	Aa	0.251	0.6	Aa	0.788	0.6	Aa	0.423	0.792	Aa	0.559	1.774	Aa	1.008
9	Dimethoxybenzene	0.327	Aa	0.079	0.319	Aa	0.217	0.161	Aa	0.048	0.327	Aa	0.048	0.533	Aa	0.183	0.298	Aa	0.117
10	Myristic acid	1.580	Aa	0.617	1.387	Aa	1.053	2.749	Aa	0.555	2.646	Aa	1.218	7.25	Ba	2.674	6.658	Aa	2.763
11	Cinnamic acid	0.531	Aa	0.066	0.466	Aa	0.18	1.066	Aa	0.586	1.229	Aa	0.436	1.226	Ba	0.137	0.879	Aa	0.156
12	Heptadecanoic acid	1.059	Aa	0.151	1.026	Aa	0.22	0.685	Aa	0.283	1.65	Aa	0.339	2.425	Ba	0.701	1.642	Aa	1.029
13	Oleic acid	14.125	Aa	3.437	10.912	Aa	0.504	11.267	Aa	1.145	19.088	Aa	2.266	25.507	Ba	4.342	22.087	Ba	3.112
14	Arachidic acid	3.613	Aa	0.783	2.995	Aa	0.725	4.199	Aa	0.74	4.675	Aa	0.177	5.339	Ba	0.833	3.485	Aa	1.157
15	Behenic acid	1.492	Aab	0.301	1.182	Aa	0.342	2.081	Ab	0.374	2.227	Aa	0.392	2.233	Ba	0.515	1.347	Aa	0.623
16	Monopalmitin	0.222	Aa	0.049	0.191	Aa	0.026	0.54	Aa	0.403	0.371	Aa	0.247	0.271	Aa	0.143	0.346	Aa	0.04
17	Docosanoic acid	0.861	Aab	0.145	0.689	Aa	0.262	1.941	Ab	0.869	3.657	Aa	1.936	5.905	Aa	3.799	3.174	Aa	2.145
18	Tetracosanol	1.622	Aa	0.342	1.296	Aa	0.321	3.001	Ab	0.711	3.514	Aa	1.877	2.156	Ba	0.342	1.926	Aa	0.844
19	Tricosanoic acid	0.986	Aa	0.73	0.944	Aa	0.272	1.795	Aa	0.926	2.08	Aa	0.444	2.819	Aa	1.742	2.007	Aa	0.838
20	Hexacosanol	2.744	Aa	0.091	4.155	Aa	1.872	8.512	Aa	4.062	6.941	Aa	2.630	4.965	Aa	1.172	5.506	Aa	2.125
21	Heneicosanol	7.364	Aa	2.594	6.538	Aa	1.801	8.367	Aa	0.681	8.478	Aa	2.226	8.024	Aa	3.315	7.803	Aa	3.472
22	Stigmastanol	0.321	Aa	0.048	0.339	Aa	0.171	1.103	Bb	0.319	0.541	Bab	0.110	0.723	Bb	0.084	0.471	Aa	0.032
23	Octacosanol	1.274	Aa	0.329	2.713	Aab	1.623	6.868	Bb	2.848	4.952	Bb	1.775	5.518	Ab	1.837	1.332	Aa	0.108
24	Octacosanoic acid	1.288	Aa	0.332	1.285	Aa	0.477	2.002	Aa	0.649	2.193	Bb	0.377	2.159	Ab	0.457	0.881	Aa	0.363
25	γ-Sitosterol	1.355	Aa	0.154	1.161	Aa	0.13	3.251	Ab	0.986	2.535	Ba	0.161	3.136	Ba	0.622	2.104	Aa	0.346
26	β-Sitosterol	7.864	Aa	0.722	6.395	Aa	1.572	9.065	Aa	4.219	7.337	Aa	1.283	6.103	Aa	1.71	6.877	Aa	1.849
27	Triacontanoic acid	6.848	Aa	1.317	5.404	Aa	1.763	7.677	Aa	0.284	8.945	Aa	0.452	6.796	Aa	1.948	6.703	Aa	1.218
28	Lanosterol	0.449	Aa	0.195	0.445	Aa	0.146	0.597	Aa	0.27	0.554	Aa	0.225	0.513	Aa	0.252	0.58	Aa	0.414
29	Lupeol	1.133	Aa	0.423	1.288	Aa	0.285	2.991	Ab	0.237	2.37	Ba	0.238	1.841	Aa	0.388	1.819	Aa	0.804
30	Ursolic acid	8.257	Aa	3.115	13.644	Aa	2.972	8.019	Aa	4.909	5.646	Aa	0.529	32.035	Bb	7.755	13.471	Aa	3.856
	Mean values represented as relative abudance of Adonitol (100 μg mL-1)
	Different capital letters indicate significant difference between time points in each treatment based on t-Student test, P ≤ 0.05
	Different small letters indicate significant difference among treatments in each time point based on Duncan's multiple test, P ≤ 0.05
