# Supplementary material for: Ethylene –dependent and –independent superficial scald resistance mechanisms in ‘Granny Smith’ apple fruit
Source: Sci Rep. 2018 Jul 30;8:11436. doi: 10.1038/s41598-018-29706-x (PMC6065312; doi:10.1038/s41598-018-29706-x)
Supplement: Supplementary file 6 — Dataset 5 [file 41598_2018_29706_MOESM6_ESM.xlsx]

## Sheet: Sheet1
Table S5: Specific details of identified metabolites and their participation in biological pathways.
(a) Metabolites	(b) Chemical formula	(c) Molecular mass	(d) Classfication	(e) IUPAC name	(f) Pathways
Putrescine	C4H12N2	88.1	Amines/Monoalkylamines	butane-1,4-diamine	Arginine and proline metabolism, Glutathione metabolism, Biosynthesis of secondary metabolites, ABC transporters
Dimethoxybenzene	C8H10O2	138.17	Benzenoids/Dimethoxybenzenes	1,4-Dimethoxybenzene
Galactinol	C12H22O11	342.12	Carbohydrates and carbohydrate conjugates/Glycosyl compounds	(1S,2R,3R,4S,5S,6R)-6-{[(2R,3R,4S,5R,6R)-3,4,5-trihydroxy-6-(hydroxymethyl)oxan-2-yl]oxy}cyclohexane-1,2,3,4,5-pentol
β-Alanine	C3H7NO2	89.05	Carboxylic acids/Amino acids	(2S)-2-amino-5-carbamimidamidopentanoic acid	beta-Alanine metabolism, Pantothenate and CoA biosynthesis, Biosynthesis of secondary metabolites
Arginine	C6H14N4O2	174.11	Carboxylic acids/Amino acids	(2S)-2-aminobutanedioic acid	Arginine biosynthesis/Arginine and proline metabolism/Biosynthesis of plant secondary metabolites/Biosynthesis of amino acids/ABC transporters/Protein digestion and absorption
Aspartate	C4H7NO4	133.04	Carboxylic acids/Amino acids	3-aminopropanoic acid	Arginine biosynthesis, Alanine / aspartate / glutamate metabolism, Glycine / serine / threonine metabolism, Cysteine and methionine metabolism, Lysine biosynthesis, Histidine metabolism, beta-Alanine metabolism, Pantothenate and CoA biosynthesis, Biosynthesis of plant secondary metabolites, Biosynthesis of alkaloids derived from ornithine / lysine / nicotinic acid, Biosynthesis of plant hormones,…
Citrulline	C6H13N3O3	175.1	Carboxylic acids/Amino acids	2-amino-5-[(C-hydroxycarbonimidoyl)amino]pentanoic acid	Arginine biosynthesis/Biosynthesis of secondary metabolites/Biosynthesis of amino acids
Cysteine	C3H7NO2S	121.02	Carboxylic acids/Amino acids	(2R)-2-amino-3-sulfanylpropanoic acid	Glycine, serine and threonine metabolism/Cysteine and methionine metabolism/Biosynthesis of plant secondary metabolites/Biosynthesis of amino acids/Protein digestion and absorption
GABA	C4H9NO2	103.06	Carboxylic acids/Amino acids	4-aminobutanoic acid	Alanine / aspartate / glutamate metabolism, Arginine and proline metabolism, beta-Alanine metabolism
Glutamate	C5H9NO4	147.05	Carboxylic acids/Amino acids	2-aminopentanedioic acid	Arginine biosynthesis, Alanine / aspartate / glutamate metabolism, Arginine and proline metabolism, D-Glutamine and D-glutamate metabolism, Glutathione metabolism, Nitrogen metabolism, Histidine metabolism, Biosynthesis of plant secondary metabolites, Biosynthesis of alkaloids derived from ornithine / lysine / nicotinic acid, Biosynthesis of amino acids, ABC transporters
Glutamine	C5H10N2O3	146.07	Carboxylic acids/Amino acids	2-amino-4-(C-hydroxycarbonimidoyl)butanoic acid	Arginine biosynthesis, Alanine / aspartate / glutamate metabolism, D-Glutamine and D-glutamate metabolism, Nitrogen metabolism, Biosynthesis of plant secondary metabolites, Biosynthesis of amino acids, ABC transporters
Glycine	C2H5NO2	75.03	Carboxylic acids/Amino acids	2-aminoacetic acid	Glycine, serine and threonine metabolism, Lysine degradation, Biosynthesis of plant secondary metabolites, Biosynthesis of amino acids, ABC transporters
OxoProline	C5H7NO3	129.04	Carboxylic acids/Amino acids	(2S)-5-oxopyrrolidine-2-carboxylic acid	Arginine and proline metabolism
Pantothenate	C9H17NO5	219.11	Carboxylic acids/Amino acids	3-(2,4-dihydroxy-3,3-dimethylbutanamido)propanoic acid	beta-Alanine metabolism, Pantothenate and CoA biosynthesis, Biosynthesis of secondary metabolites
Isoleucine	C6H13NO2	131.17	Carboxylic acids/Amino acids	2-amino-3-methylpentanoic acid	Valine, leucine and isoleucine degradation / biosynthesis, Biosynthesis of plant secondary metabolites, Biosynthesis of alkaloids derived from ornithine / lysine / nicotinic acid, Biosynthesis of amino acids, ABC transporters
Proline	C5H9NO2	115.06	Carboxylic acids/Amino acids	pyrrolidine-2-carboxylic acid	Arginine and proline metabolism, Biosynthesis of secondary metabolites, Biosynthesis of amino acids, ABC transporters
Serine	C3H7NO3	105.04	Carboxylic acids/Amino acids	2-amino-3-methylbutanoic acid	Glycine, serine and threonine metabolism, Cysteine and methionine metabolism, Biosynthesis of plant secondary metabolites, Biosynthesis of amino acids, ABC transporters
Butane	C4H10	58.12	Hydrocarbons/Alkanes	Butane	Cuticular wax biosynthesis
Maltitol	C12H24O11	344.13	Lipids/Fatty Acyls/Fatty acyl glycosides of mono- and disaccharides	(9Z,12Z)-9,12-Octadecadienoic acid
Dodecanol	C12H26O	186.34	Lipids/Fatty Acyls/Fatty alcohols	dodecanoic acid
Hexacosanol	C26H54O	382.71	Lipids/Fatty Acyls/Fatty alcohols	heptadecanoic acid
Octacosanol	C28H58O	410.76	Lipids/Fatty Acyls/Fatty alcohols	octacosan-1-ol	cuticular wax biosynthesis/β-D-glucuronide and D-glucuronate degradation/ glycerophosphodiester degradation/phosphate acquisition
Tetracosanol	C24H50O	354.65	Lipids/Fatty Acyls/Fatty alcohols	tetracosan-1-ol	cuticular wax biosynthesis/β-D-glucuronide and D-glucuronate degradation/ glycerophosphodiester degradation/phosphate acquisition
Citramalate	C5H8O5	148.04	Lipids/Fatty Acyls/Hydroxy fatty acids	icosanoic acid
Linoleic acid	C18H32O2	280.45	Lipids/Fatty Acyls/Lineolic acids and derivatives	hexacosan-1-ol	Biosynthesis of unsaturated fatty acids/secondary metabolites
Arachidic acid	C20H40O2	312.53	Lipids/Fatty Acyls/Long-chain fatty acids	2-hydroxy-2-methylbutanedioic acid	Arachidonic acid metabolism/Linoleic acid metabolism/Biosynthesis of unsaturated fatty acids
Heneicosanol	C21H42O2	326.56	Lipids/Fatty Acyls/Long-chain fatty acids	Dodecan-1-ol
Heptadecanoic acid	C17H34O2	270.45	Lipids/Fatty Acyls/Long-chain fatty acids	8-hydroxyhenicosan-6-one
Myristic acid	C14H28O2	228.38	Lipids/Fatty Acyls/Long-chain fatty acids	tetradecanoic acid	Fatty acid biosynthesis
Oleic acid	C18H34O2	282.46	Lipids/Fatty Acyls/Long-chain fatty acids	(9E)-octadec-9-enoic acid	Fatty acid biosynthesis/Cutin, suberine and wax biosynthesis/Biosynthesis of unsaturated fatty acids/Biosynthesis of plant secondary metabolites
Palmitic acid	C16H32O2	256.43	Lipids/Fatty Acyls/Long-chain fatty acids	Hexadecanoic acid	Cutin, suberine and wax biosynthesis/Biosynthesis of unsaturated fatty acids/secondary metabolites
Stearic acid	C18H36O2	284.48	Lipids/Fatty Acyls/Long-chain fatty acids	Octadecanoic acid	Biosynthesis of unsaturated fatty acids/secondary metabolites
Docosanoic acid	C12H24O2	200.32	Lipids/Fatty Acyls/Medium-chain fatty acids	docosanoic acid	Cutin, suberine and wax biosynthesis/Biosynthesis of unsaturated fatty acids
Behenic acid	C22H44O2	340.58	Lipids/Fatty Acyls/Straight-chain fatty acids	4-{[3,4,5-trihydroxy-6-(hydroxymethyl)oxan-2-yl]oxy}hexane-1,2,3,5,6-pentol	Cutin, suberine and wax biosynthesis/Biosynthesis of unsaturated fatty acids
Pentanoic acid	C5H10O2	102.13	Lipids/Fatty Acyls/Straight-chain fatty acids	Pentanoic acid	fatty acid β-oxidation/fatty acid α-oxidation/alkane oxidation
Undecanoic acid	C11H22O2	186.29	Lipids/Fatty Acyls/Straight-chain fatty acids	Undecanoic acid
Octacosanoic acid	C28H56O2	424.74	Lipids/Fatty Acyls/Very long-chain fatty acids	octacosanoic acid	fatty acid β-oxidation/fatty acid α-oxidation/alkane oxidation
Triacontanoic acid	C30H60O2	452.8	Lipids/Fatty Acyls/Very long-chain fatty acids	triacontanoic acid
Tricosanoic acid	C23H46O2	354.61	Lipids/Fatty Acyls/Very long-chain fatty acids	tricosanoic acid	Biosynthesis of unsaturated fatty acids
Monopalmitin	C19H38O4	330.5	Lipids/Glycerolipids/1-monoacylglycerols	2,3-dihydroxypropyl hexadecanoate	Fatty acid biosynthesis, elongation, degradation/Cutin, suberine and wax biosynthesis/Biosynthesis of unsaturated fatty acids/Biosynthesis of plant secondary metabolites/Fatty acid metabolism
Cinnamate	C9H8O2	148.05	Organic acids	(2Z)-3-phenylprop-2-enoic acid	Ubiquinone and other terpenoid-quinone biosynthesis/Phenylalanine metabolism/Phenylpropanoid biosynthesis/Biosynthesis of plant secondary metabolites/Biosynthesis of plant hormones/Biosynthesis of secondary metabolites/Degradation of aromatic compounds
Gluconate	C6H12O7	196.06	Organic acids	(2R,3S,4R,5R)-2,3,4,5,6-pentahydroxyhexanoic acid	Pentose phosphate pathway, Metabolic pathways, Biosynthesis of secondary metabolites, Carbon metabolism
Shikimate	C7H10O5	174.05	Organic acids		Phenylalanine, tyrosine and tryptophan biosynthesis/Biosynthesis of plant secondary metabolites/Biosynthesis of phenylpropanoids/Biosynthesis of alkaloids derived from shikimate pathway/Biosynthesis of plant hormones/Biosynthesis of amino acids
Tartarate	C4H6O6	150.02	Organic acids		Glyoxylate and dicarboxylate metabolism
Asparagine	C4H8N2O3	132.05	Organic acids/Carboxylic acids/Asparagine and derivatives	(2S)-2-amino-3-carbamoylpropanoic acid	Alanine / aspartate / glutamate metabolism, Biosynthesis of plant secondary metabolites, Biosynthesis of amino acids
Quinic acid	C7H12O6	192.06	Organic acids/Carboxylic acids/Cyclohexanecarboxylic acid	2-amino-3-hydroxypropanoic acid	Phenylalanine / tyrosine / tryptophan biosynthesis
Maleate	C4H4O4	116.01	Organic acids/Carboxylic acids/Dicarboxylic acids	(2Z)-but-2-enedioic acid	Tyrosine metabolism, Butanoate metabolism
Oxalate	C2H2O4	90.03	Organic acids/Carboxylic acids/Dicarboxylic acids	oxalic acid	Glyoxylate and dicarboxylate metabolism
Citrate	C6H8O7	192.03	Organic acids/Carboxylic acids/Tricarboxylic acids and derivatives	2-hydroxypropane-1,2,3-tricarboxylic acid	Citrate cycle (TCA cycle), Alanine / aspartate / glutamate metabolism, Glyoxylate and dicarboxylate metabolism, Biosynthesis of plant secondary metabolites, Biosynthesis of phenylpropanoids, Biosynthesis of terpenoids and steroids, Biosynthesis of secondary metabolites
Valine	C5H11NO2	117.15	Organic acids/Carboxylic acids/Valine and derivatives	1,3,4,5-tetrahydroxycyclohexane-1-carboxylic acid	Valine, leucine and isoleucine degradation / biosynthesis, Pantothenate and CoA biosynthesis, Biosynthesis of plant secondary metabolites, Biosynthesis of alkaloids derived from shikimate pathway, Biosynthesis of amino acids, ABC transporters
Malate	C4H6O5	134.02	Organic acids/Hydroxy acids and derivatives/Beta hydroxy acids and derivatives	2-hydroxybutanedioic acid	Citrate cycle (TCA cycle), Alanine, aspartate and glutamate metabolism, Glyoxylate and dicarboxylate metabolism, Biosynthesis of plant secondary metabolites, Biosynthesis of phenylpropanoids, Biosynthesis of terpenoids and steroids, Biosynthesis of secondary metabolites
Ascorbate	C6H8O6	176.03	Organoheterocyclic compounds/Dihydrofurans/Furanones	(5R)-5-[(1S)-1,2-dihydroxyethyl]-3,4-dihydroxy-2,5-dihydrofuran-2-one	Ascorbate and aldarate metabolism, Glutathione metabolism, Biosynthesis of secondary metabolites
Galactarate	C6H10O8	210.04	Organooxygen compounds/Glucuronic acid derivatives	2,3,4,5-tetrahydroxyhexanedioic acid	Ascorbate and aldarate metabolism
Arabitol	C5H12O5	152.07	Organooxygen compounds/Sugar alcohols	pentane-1,2,3,4,5-pentol	Pentose and glucuronate interconversions
Fucitol	C6H14O5	166.17	Organooxygen compounds/Sugar alcohols	(2R,3S,4R,5S)-Hexane-1,2,3,4,5-pentol
Inositol	C6H12O6	180.06	Organooxygen compounds/Sugar alcohols	(3R,4S,5R)-3,4,5-trihydroxycyclohex-1-ene-1-carboxylic acid	Galactose metabolism, Ascorbate and aldarate metabolism, ABC transporters,
Mannitol	C6H14O6	182.08	Organooxygen compounds/Sugar alcohols	hexane-1,2,3,4,5,6-hexol	Fructose and mannose metabolism, ABC transporters, Phosphotransferase system (PTS)
Sorbitol	C6H14O6	182.08	Organooxygen compounds/Sugar alcohols	(2R,3R,4R,5S)-hexane-1,2,3,4,5,6-hexol	Fructose and mannose metabolism, Galactose metabolism, ABC transporters, Phosphotransferase system (PTS)
Glycerol	C3H8O3	92.09	Organooxygen compounds/Sugar alcohols/Carbohydrates and carbohydrate conjugates	propane-1,2,3-triol	Pentose and glucuronate interconversions/Galactose metabolism/Glycerolipid metabolism/ABC transporters
Aucubin	C15H22O9	346.13	Others	2-{[5-hydroxy-7-(hydroxymethyl)-1H,4aH,5H,7aH-cyclopenta[c]pyran-1-yl]oxy}-6-(hydroxymethyl)oxane-3,4,5-triol
Glyceryl-glycoside			Others	(1R,2S,3r,4R,5S,6s)-cyclohexane-1,2,3,4,5,6-hexol
Phosphorate			Others	(2R,3R)-2,3-dihydroxybutanedioic acid	Oxidative phosphorylation, Photosynthesis, Peptidoglycan biosynthesis, ABC transporters
Caffeate	C9H8O4	180.04	Phenylpropanoids and polyketides/Cinnamic acids and derivatives/Hydroxycinnamic acids	(2E)-3-(3,4-dihydroxyphenyl)prop-2-enoic acid	Phenylpropanoid biosynthesis/Biosynthesis of phenylpropanoids/Biosynthesis of secondary metabolites/Degradation of aromatic compounds
Cinnamic acid	C9H8O2	148.16	Phenylpropanoids/Hydroxycinnamic acids/Aglycones	(2Z)-3-phenylprop-2-enoic acid	Ubiquinone and other terpenoid-quinone biosynthesis/Phenylalanine metabolism/Phenylpropanoid biosynthesis/Biosynthesis of plant secondary metabolites/Biosynthesis of plant hormones/Biosynthesis of secondary metabolites/Degradation of aromatic compounds
Uridine	C9H12N2O6	244.07	Pyrimidine nucleosides/Nucleosides, nucleotides, and analogues	1-[3,4-dihydroxy-5-(hydroxymethyl)oxolan-2-yl]-4-hydroxy-1,2-dihydropyrimidin-2-one	Pyrimidine metabolism
Ketoglucose	C6H10O6	178.05	Soluble sugars/Carbonyl compounds	2,3,4,5,6-pentahydroxyhexanal; 5-(1,2-dihydroxyethyl)oxolane-2,3,4-triol; 6-(hydroxymethyl)oxane-2,3,4,5-tetrol
Fructose	C18H36O18	540.19	Soluble sugars/Monosaccharides	(2R,3S,4S,5R,6S)-2-(hydroxymethyl)-6-{[(2R,3S,4R,5R,6R)-4,5,6-trihydroxy-2-(hydroxymethyl)oxan-3-yl]oxy}oxane-3,4,5-triol	Fructose and mannose metabolism, Galactose metabolism, Starch and sucrose metabolism
Glucose	C18H36O18	540.19	Soluble sugars/Monosaccharides	(2S,3R,4R,5R,6S)-3-{[(2S,3R,4R,5R,6S)-6-carboxy-5-{[(2S,3R,4S,5R,6S)-6-carboxy-3,4,5-trihydroxyoxan-2-yl]oxy}-3,4-dihydroxyoxan-2-yl]oxy}-4,5,6-trihydroxyoxane-2-carboxylic acid	Glycolysis / Gluconeogenesis, Pentose phosphate pathway, Galactose metabolism, Starch and sucrose metabolism, Amino sugar and nucleotide sugar metabolism, Biosynthesis of secondary metabolites, ABC transporters
Sorbose	C18H36O18	540.19	Soluble sugars/Monosaccharides	1,3,4,5,6-pentahydroxyhexan-2-one; 2,5-bis(hydroxymethyl)oxolane-2,3,4-triol; 2-(hydroxymethyl)oxane-2,3,4,5-tetrol	Fructose and mannose metabolism
Cellobiose	C12H22O11	342.12	Soluble sugars/O-glycosyl compounds	(2S,3R,4R)-2,3,4,5-tetrahydroxypentanal	Starch and sucrose metabolism, ABC transporters, Phosphotransferase system (PTS)
Lactose	C12H22O11	342.12	Soluble sugars/O-glycosyl compounds	(2R,3R,4S,5R,6S)-2-(hydroxymethyl)-6-{[(2R,3S,4R,5R)-4,5,6-trihydroxy-2-(hydroxymethyl)oxan-3-yl]oxy}oxane-3,4,5-triol	Galactose metabolism, Phosphotransferase system (PTS), ABC transporters,
Maltose	C12H22O11	342.12	Soluble sugars/O-glycosyl compounds	(2R,3S,4S,5R,6R)-2-(hydroxymethyl)-6-{[(2R,3S,4R,5R)-4,5,6-trihydroxy-2-(hydroxymethyl)oxan-3-yl]oxy}oxane-3,4,5-triol	Starch and sucrose metabolism, ABC transporters, Phosphotransferase system (PTS)
Mannobiose	C12H22O11	342.12	Soluble sugars/O-glycosyl compounds	(2R,3S,4S,5S,6S)-2-(hydroxymethyl)-6-{[(2R,3S,4R,5S,6R)-4,5,6-trihydroxy-2-(hydroxymethyl)oxan-3-yl]oxy}oxane-3,4,5-triol
Sucrose	C12H22O11	342.12	Soluble sugars/O-glycosyl compounds	2-{[3,4-dihydroxy-2,5-bis(hydroxymethyl)oxolan-2-yl]oxy}-6-(hydroxymethyl)oxane-3,4,5-triol	Starch and sucrose metabolism, Galactose metabolism, ABC transporters, Phosphotransferase system (PTS)
Galacturonate	C18H26O19	546.11	Soluble sugars/Oligosaccharides	1,3,4,5,6-pentahydroxyhexan-2-one; 2,5-bis(hydroxymethyl)oxolane-2,3,4-triol; 2-(hydroxymethyl)oxane-2,3,4,5-tetrol	Pentose and glucuronate interconversions/Ascorbate and aldarate metabolism/Amino sugar and nucleotide sugar metabolism/ABC transporters
Maltotriose	C18H32O16	504.17	Soluble sugars/Oligosaccharides	(2R,3R,4R,5R)-4-{[(2R,3R,4R,5S,6R)-3,4-dihydroxy-6-(hydroxymethyl)-5-{[(2R,3R,4S,5S,6R)-3,4,5-trihydroxy-6-(hydroxymethyl)oxan-2-yl]oxy}oxan-2-yl]oxy}-2,3,5,6-tetrahydroxyhexanal	Carbohydrate digestion and absorption, ABC transporters
Raffinose	C18H32O16	504.17	Soluble sugars/Oligosaccharides	2-{[3,4-dihydroxy-2,5-bis(hydroxymethyl)oxolan-2-yl]oxy}-6-({[3,4,5-trihydroxy-6-(hydroxymethyl)oxan-2-yl]oxy}methyl)oxane-3,4,5-triol	Galactose metabolism, ABC transporters
Talofuranose			Soluble sugars/Oligosaccharides
Arabinose	C5H10O5	150.05	Soluble sugars/Pentoses	(3S,4R,5R)-3,4,5,6-tetrahydroxy-2-oxohexanal	Pentose and glucuronate interconversions, Amino sugar and nucleotide sugar metabolism, ABC transporters, Ascorbate and aldarate metabolism
Ribose	C5H10O5	150.05	Soluble sugars/Pentoses	(2R,3R,4R)-2,3,4,5-tetrahydroxypentanal	Pentose phosphate pathway, ABC transporters
Xylose	C5H10O5	150.05	Soluble sugars/Pentoses	(2R,3S,4R)-2,3,4,5-tetrahydroxypentanal	Pentose and glucuronate interconversions, Amino sugar and nucleotide sugar metabolism, ABC transporters
Ribonate	C5H10O6	166.05	Sugar acids/Sugar acids and derivatives	(2R,3R,4R)-2,3,4,5-tetrahydroxypentanoic acid
Threonate	C4H8O5	136.04	Sugar acids/Sugar acids and derivatives	(2S,3R)-2,3,4-trihydroxybutanoic acid	Ascorbate and aldarate metabolism
Dehydroabietic acid	C20H28O2	300.44	Terpenoids/Triterpenoids/Others	Abieta-8(14),9(11),12-trien-18-oic acid
Lanosterol	C30H50O	426.72	Terpenoids/Triterpenoids/Others	(2S,5S,7R,11R,14R,15R)-2,6,6,11,15-pentamethyl-14-[(2R)-6-methylhept-5-en-2-yl]tetracyclo[8.7.0.0²,⁷.0¹¹,¹⁵]heptadec-1(10)-en-5-ol	Steroid biosynthesis/Biosynthesis of secondary metabolites
Lupeol	C30H50O	426.73	Terpenoids/Triterpenoids/Others	(1R,3aR,5aR,5bR,7aR,9S,11aR,11bR,13aR,13bR)-3a,5a,5b,8,8,11a-hexamethyl-1-prop-1-en-2-yl-1,2,3,4,5,6,7,7a,9,10,11,11b,12,13,13a,13b-hexadecahydrocyclopenta[a]chrysen-9-ol	Sesquiterpenoid and triterpenoid biosynthesis/Biosynthesis of terpenoids and steroids/Biosynthesis of secondary metabolites
Ursolic acid	C30H48O3	456.7	Terpenoids/Triterpenoids/Others	(1S,2R,4aS,6aS,6bR,10S,12aR,12bR,14bS)-10-hydroxy-1,2,6a,6b,9,9,12a-heptamethyl-1,2,3,4,4a,5,6,6a,6b,7,8,8a,9,10,11,12,12a,12b,13,14b-icosahydropicene-4a-carboxylic acid
β-Sitosterol	C29H50O	414.71	Terpenoids/Triterpenoids/Steroids	(1S,2R,5S,10S,11S,14R,15R)-14-[(2R,5R)-5-ethyl-6-methylheptan-2-yl]-2,15-dimethyltetracyclo[8.7.0.0²,⁷.0¹¹,¹⁵]heptadec-7-en-5-ol	Steroid biosynthesis/Biosynthesis of plant secondary metabolites/Biosynthesis of terpenoids and steroids/Biosynthesis of secondary metabolites
γ-Sitosterol	C29H50O	414.71	Terpenoids/Triterpenoids/Steroids	14-(5-ethyl-6-methylheptan-2-yl)-2,15-dimethyltetracyclo[8.7.0.0²,⁷.0¹¹,¹⁵]heptadec-7-en-5-ol	Biosynthesis of terpenoids and steroids/secondary metabolites
Stigmastanol	C29H52O	416.73	Terpenoids/Triterpenoids/Steroids	(3S,5S,8R,9S,10S,13R,14S,17R)-17-((2R,5R)-5-ethyl-6-methylheptan-2-yl)-10,13-dimethylhexadecahydro-1H-cyclopenta[a]phenanthren-3-ol	Biosynthesis of terpenoids and steroids/secondary metabolites
(a) Metabolite nane, identified metabolite name; (b) Chemical formula; (c) Molecular mass; (d) Classification/Sub-classification of each identified metabolite; (e) IUPAC name; (f) Metabolic pathways, in which every metabolite participates
