# Supplementary material for: Ethylene –dependent and –independent superficial scald resistance mechanisms in ‘Granny Smith’ apple fruit
Source: Sci Rep. 2018 Jul 30;8:11436. doi: 10.1038/s41598-018-29706-x (PMC6065312; doi:10.1038/s41598-018-29706-x)
Supplement: Supplementary file 7 — Dataset 6 [file 41598_2018_29706_MOESM7_ESM.xlsx]

## Sheet: Sheet1
Supplementary Table S6: Enrichment analysis based on significance according to Fisher exact test (p-value)
N: Total size, number of proteins identified
N: Selection size, number of significant enriched proteins
N: Category size, number of entries belonging to statistical group
N: Intersection size, number of proteins that enriched in the statistical significat group
N: Enrichment factor
N: P value
N: Benj. Hoch. FDR
Selection column	Category column	Category value	N: Total size	N: Selection size	N: Category size	N: Intersection size	N: Enrichment factor	N: P value	N: Benj. Hoch. FDR
Welch's T-test Significant Control vs DPA	Gene Ontology	GO:0003743/translation initiation factor activity	1717	126	5	4	10902	0.0001288	0.017839
	Gene Ontology	GO:0046872/metal ion binding	1717	126	6	4	90847	0.00035887	0.033136
	Functional classification	01.02-Metabolism/Nitrogen and sulphur	1717	126	6	4	90847	0.00035887	0.0082541
	Functional classification	01.01-Metabolism/Amino acid	1717	126	11	5	61941	0.00058749	0.010134
	Gene Ontology	GO:0016491/oxidoreductase activity	1717	126	17	6	48095	0.00077459	0.042912
	Gene Ontology	GO:0003824/catalytic activity	1717	126	32	8	34067	0.0012717	0.058709
	Functional classification	01.05-Metabolism/Sugars and polysaccharides/Sulfur metabolism	1717	126	4	3	10.22	0.0014351	0.019804
	Functional classification	11.05-Disease/Defense/Stress responses	1717	126	14	5	48668	0.0020413	0.023475
	KEGG Orthologs	K00434/L-ascorbate peroxidase	1717	126	5	3	81762	0.00333	0.88246
	Functional classification	20.1-Secondary metabolism/Phenylpropanoids/Phenolics	1717	126	5	3	81762	0.00333	0.032825
	GDR Annotation	L-ascorbate peroxidase [EC:1.11.1.11]	1717	126	5	3	81762	0.00333	1
	Gene Ontology	GO:0000166/nucleotide binding	1717	126	10	4	54508	0.0037364	0.14785
	Functional classification	02.10-Energy/TCA pathway	1717	126	10	4	54508	0.0037364	0.032226
	Functional classification	01.06-Metabolism/Lipid and sterol	1717	126	30	7	31796	0.0037519	0.028764
	Gene Ontology	GO:0008152/metabolic process	1717	126	16	5	42584	0.0038432	0.13307
	Gene Ontology	GO:0005515/protein binding	1717	126	24	6	34067	0.0050417	0.15517
	Gene Ontology	GO:0050662/coenzyme binding	1717	126	2	2	13627	0.0053456	0.14807
	Functional classification	06.01-Protein destination and storage/Folding and stability	1717	126	25	6	32705	0.0061636	0.042529
	Gene Ontology	GO:0006096/glycolytic process	1717	126	6	3	68135	0.0061816	0.15566
	Gene Ontology	GO:0006412/translation	1717	126	6	3	68135	0.0061816	0.14269
	Gene Ontology	GO:0006508/proteolysis	1717	126	6	3	68135	0.0061816	0.13172
	Functional classification	01.99-Metabolism/Others	1717	126	6	3	68135	0.0061816	0.038775
	Gene Ontology	GO:0003735/structural constituent of ribosome	1717	126	12	4	45423	0.0075929	0.15023
	Gene Ontology	GO:0016787/hydrolase activity	1717	126	12	4	45423	0.0075929	0.14022
	Functional classification	02.01-Energy/Glycolysis	1717	126	19	5	3586	0.0081982	0.047139
	Functional classification	12-Unclear classification	1717	126	19	5	3586	0.0081982	0.043513
	Functional classification	01.05-Metabolism/Sugars and polysaccharides	1717	126	36	7	26497	0.0099122	0.048853
	Functional classification	10.04.04-Signal transduction/Kinases	1717	126	7	3	58401	0.01004	0.046184
	Functional classification	06.13-Protein destination and storage/Proteolysis	1717	126	21	5	32445	0.012374	0.053364
	Gene Ontology	GO:0055114/oxidation-reduction process	1717	126	34	11	44087	0.01245	0.0034488
	Gene Ontology	GO:0004332/fructose-bisphosphate aldolase activity	1717	126	3	2	90847	0.014877	0.25756
	Gene Ontology	GO:0004602/glutathione peroxidase activity	1717	126	3	2	90847	0.014877	0.24241
	Functional classification	11.06-Disease/Defense/Detoxification/Sulfur metabolism	1717	126	3	2	90847	0.014877	0.060384
	GDR Annotation	glutathione peroxidase [EC:1.11.1.9]	1717	126	3	2	90847	0.014877	1
	GDR Annotation	fructose-bisphosphate aldolase, class I [EC:4.1.2.13]	1717	126	3	2	90847	0.014877	1
	GDR Annotation	alpha/beta-Hydrolases superfamily protein	1717	126	3	2	90847	0.014877	1
	KEGG Orthologs	K01623/fructose-bisphosphate aldolase, class I	1717	126	3	2	90847	0.014877	1
	KEGG Orthologs	K00432/glutathione peroxidase	1717	126	3	2	90847	0.014877	1
	Gene Ontology	GO:0004601/peroxidase activity	1717	126	8	3	51101	0.014909	0.22943
	Gene Ontology	GO:0005840/ribosome	1717	126	8	3	51101	0.014909	0.21735
	Functional classification	02.20-Energy/Electron-transport	1717	126	8	3	51101	0.014909	0.05715
	Functional classification	11.06-Disease/Defense/Detoxification	1717	126	18	8	60564	0.14551	0.001004
	Functional classification	05.04-Protein synthesis/Translation factors	1717	126	7	5	97336	0.35824	0.0012359
Welch's T-test Significant Control vs 1-MCP	Gene Ontology	GO:0003824/catalytic activity	1717	305	32	24	42221	0.000000011099	0.0000015372
	Functional classification	01.06-Metabolism/Lipid and sterol	1717	305	30	23	4316	0.000000015421	0.0000001064
	Functional classification	01.05-Metabolism/Sugars and polysaccharides	1717	305	36	25	39094	0.000000061247	0.0000002113
	Gene Ontology	GO:0055114/oxidation-reduction process	1717	305	34	22	36426	0.0000009886	0.00091281
	Gene Ontology	GO:0016491/oxidoreductase activity	1717	305	17	10	33115	0.0001422	0.0043767
	Functional classification	08.07-Intracellular traffic/Vesicular	1717	305	5	5	56295	0.00017214	0.00079182
	Functional classification	20.2-Secondary metabolism/Terpenoids	1717	305	7	6	48253	0.00017425	0.00075145
	Gene Ontology	GO:0016787/hydrolase activity	1717	305	12	8	3753	0.00021173	0.0058649
	Gene Ontology	GO:0005515/protein binding	1717	305	24	12	28148	0.00023001	0.0057922
	Gene Ontology	GO:0000166/nucleotide binding	1717	305	10	7	39407	0.000356	0.0082176
	Functional classification	11.02-Disease/defense/Defense-related	1717	305	14	12	48253	0.00051418	0.011826
	Gene Ontology	GO:0004601/peroxidase activity	1717	305	8	6	42221	0.00057512	0.012255
	Functional classification	10.04.07-Signal transduction/Phosphatases	1717	305	8	6	42221	0.00057512	0.0023343
	Functional classification	09.04-Cell structure/Cytoskeleton	1717	305	6	5	46913	0.00085183	0.0032653
	Gene Ontology	GO:0007264/small GTPase mediated signal transduction	1717	305	4	4	56295	0.00097963	0.01809
	Gene Ontology	GO:0005618/cell wall	1717	305	4	4	56295	0.00097963	0.019383
	Gene Ontology	GO:0020037/heme binding	1717	305	9	6	3753	0.0014235	0.024644
	Functional classification	01.01-Metabolism/Amino Acid	1717	305	9	6	3753	0.0014235	0.0051696
	Gene Ontology	GO:0005975/carbohydrate metabolic process	1717	305	17	13	43049	0.0015877	0.10995
	GDR Annotation	Protein of unknown function	1717	305	12	7	32839	0.0016006	0.62264
	Functional classification	10.99-Signal transduction/Others	1717	305	7	5	40211	0.0024587	0.0077112
	Functional classification	10.04.04-Signal transduction/Kinases	1717	305	7	5	40211	0.0024587	0.0080784
	Functional classification	01.01-Metabolism/Amino Acid/Sulfur metabolism	1717	305	7	5	40211	0.0024587	0.0084823
	Functional classification	06.01-Protein destination and storage/Folding and stability	1717	305	25	16	36029	0.0026892	0.046389
	Gene Ontology	GO:0030170/pyridoxal phosphate binding	1717	305	5	4	45036	0.0040375	0.065787
	Functional classification	20.1-Secondary metabolism/Phenylpropanoids/Phenolics	1717	305	5	4	45036	0.0040375	0.012112
	Functional classification	02.30-Energy/Photosynthesis	1717	305	18	13	40658	0.0047339	0.065328
	Gene Ontology	GO:0005509/calcium ion binding	1717	305	8	5	35184	0.0054062	0.083195
	Functional classification	02.20-Energy/Electron-transport	1717	305	8	5	35184	0.0054062	0.015543
	Gene Ontology	GO:0044267/cellular protein metabolic process	1717	305	3	3	56295	0.0055599	0.05704
	Gene Ontology	GO:0042545/cell wall modification	1717	305	3	3	56295	0.0055599	0.059234
	Gene Ontology	GO:0016298/lipase activity	1717	305	3	3	56295	0.0055599	0.061603
	Gene Ontology	GO:0016021/integral component of membrane	1717	305	3	3	56295	0.0055599	0.06417
	Gene Ontology	GO:0009506/plasmodesma	1717	305	3	3	56295	0.0055599	0.06696
	Gene Ontology	GO:0009058/biosynthetic process	1717	305	3	3	56295	0.0055599	0.070004
	Gene Ontology	GO:0006810/transport	1717	305	3	3	56295	0.0055599	0.073337
	Gene Ontology	GO:0005829/cytosol	1717	305	3	3	56295	0.0055599	0.077004
	Gene Ontology	GO:0005506/iron ion binding	1717	305	3	3	56295	0.0055599	0.081057
	Gene Ontology	GO:0008152/metabolic process	1717	305	16	12	42221	0.0070485	0.39049
	Functional classification	06.13-Protein destination and storage/Proteolysis	1717	305	21	14	3753	0.0075805	0.087176
	Gene Ontology	GO:0003735/structural constituent of ribosome	1717	305	12	6	28148	0.0087874	0.086932
	Functional classification	11.05-Disease/Defense/Stress responses	1717	305	14	11	44232	0.0098638	0.097229
	Gene Ontology	GO:0046872/metal ion binding	1717	305	6	4	3753	0.0099828	0.086414
	Gene Ontology	GO:0003954/NADH dehydrogenase activity	1717	305	6	4	3753	0.0099828	0.089201
	Gene Ontology	GO:0003676/nucleic acid binding	1717	305	6	4	3753	0.0099828	0.092175
	Gene Ontology	GO:0000287/magnesium ion binding	1717	305	6	4	3753	0.0099828	0.095353
	Functional classification	01.99-Metabolism/Others	1717	305	6	4	3753	0.0099828	0.027553
	GDR Annotation	NAD(P)-binding Rossmann-fold superfamily protein	1717	305	6	4	3753	0.0099828	1
	Functional classification	02.01-Energy/Glycolysis	1717	305	19	13	38518	0.012414	0.10707
	Functional classification	08.99-Intracellular traffic/Others	1717	305	12	10	46913	0.012492	0.095774
	Functional classification	07.22-Transporters/Transport ATPases	1717	305	4	3	42221	0.018321	0.045148
	Functional classification	02.07-Energy/Pentose phosphate	1717	305	4	3	42221	0.018321	0.04682
	Functional classification	01.05-Metabolism/Sugars and polysaccharides/Sulfur metabolism	1717	305	4	3	42221	0.018321	0.048621
	GDR Annotation	peroxidase [EC:1.11.1.7]	1717	305	4	3	42221	0.018321	1
	KEGG Orthologs	K00430/peroxidase	1717	305	4	3	42221	0.018321	1
	Gene Ontology	GO:0005524/ATP binding	1717	305	13	10	43304	0.044767	0.00020667
	Functional classification	11.06-Disease/Defense/Detoxification	1717	305	18	12	3753	0.049254	0.33985
	Functional classification	05.01-Protein synthesis/Ribosomal proteins	1717	305	21	13	34849	0.063831	0.40039
	Functional classification	12-Unclear classification	1717	305	19	12	35555	0.11063	0.63615
	Functional classification	20.99-Secondary metabolism/Others	1717	305	10	8	45036	0.28215	0.00013906
	Functional classification	09.01-Cell structure/Cell wall	1717	305	10	8	45036	0.28215	0.00014975
	Gene Ontology	GO:0005525/GTP binding	1717	305	8	7	49258	0.34821	0.0012057
	Gene Ontology	GO:0003723/RNA binding	1717	305	8	7	49258	0.34821	0.0013779
Welch's T-test Significant 1-MCP vs DPA	Gene Ontology	GO:0005975/carbohydrate metabolic process	1717	135	17	7	5237	0.0001431	0.013213
	Gene Ontology	GO:0005515/protein binding	1717	135	24	8	42395	0.00025547	0.017691
	Functional classification	05.01-Protein synthesis/Ribosomal proteins	1717	135	21	7	42395	0.00062541	0.0086307
	Gene Ontology	GO:0055114/oxidation-reduction process	1717	135	34	9	33667	0.00067992	0.037667
	Functional classification	11.06-Disease/Defense/Detoxification	1717	135	18	6	42395	0.0015383	0.01769
	Gene Ontology	GO:0003677/DNA binding	1717	135	4	3	95389	0.0017579	0.081156
	Gene Ontology	GO:0005840/ribosome	1717	135	8	4	63593	0.0018667	0.073867
	Functional classification	06.01-Protein destination and storage/Folding and stability	1717	135	25	7	35612	0.0018884	0.018614
	Gene Ontology	GO:0003824/catalytic activity	1717	135	32	8	31796	0.0019553	0.067703
	Functional classification	12-Unclear classification	1717	135	19	6	40164	0.0020775	0.017919
	Functional classification	06.13-Protein destination and storage/Proteolysis	1717	135	21	6	36339	0.0035475	0.027198
	GDR Annotation	L-ascorbate peroxidase [EC:1.11.1.11]	1717	135	5	3	76311	0.0040561	1
	KEGG Orthologs	K00434/L-ascorbate peroxidase	1717	135	5	3	76311	0.0040561	1
	Functional classification	09.01-Cell structure/Cell wall	1717	135	10	4	50874	0.0047742	0.029947
	Functional classification	02.10-Energy/TCA pathway	1717	135	10	4	50874	0.0047742	0.032942
	Gene Ontology	GO:0045430/chalcone isomerase activity	1717	135	2	2	12719	0.0061398	0.11338
	Gene Ontology	GO:0030246/carbohydrate binding	1717	135	2	2	12719	0.0061398	0.12148
	Gene Ontology	GO:0016887/ATPase activity	1717	135	2	2	12719	0.0061398	0.13082
	Gene Ontology	GO:0009813/flavonoid biosynthetic process	1717	135	2	2	12719	0.0061398	0.14173
	Gene Ontology	GO:0008168/methyltransferase activity	1717	135	2	2	12719	0.0061398	0.15461
	Gene Ontology	GO:0004356/glutamate-ammonia ligase activity	1717	135	2	2	12719	0.0061398	0.17007
	Gene Ontology	GO:0004088/carbamoyl-phosphate synthase (glutamine-hydrolyzing) activity	1717	135	2	2	12719	0.0061398	0.18897
	Functional classification	06.07-Protein destination and storage/Modification/Sulfur metabolism	1717	135	2	2	12719	0.0061398	0.032588
	Functional classification	04.10-Transcription/tRNA synthesis	1717	135	2	2	12719	0.0061398	0.035304
	GDR Annotation	glutamine synthetase [EC:6.3.1.2]	1717	135	2	2	12719	0.0061398	0.79612
	GDR Annotation	chalcone isomerase [EC:5.5.1.6]	1717	135	2	2	12719	0.0061398	1
	KEGG Orthologs	K01915/glutamine synthetase	1717	135	2	2	12719	0.0061398	0.54234
	KEGG Orthologs	K01859/chalcone isomerase	1717	135	2	2	12719	0.0061398	0.81352
	Gene Ontology	GO:0006412/translation	1717	135	6	3	63593	0.0074867	0.11521
	Gene Ontology	GO:0003954/NADH dehydrogenase activity	1717	135	6	3	63593	0.0074867	0.12199
	Gene Ontology	GO:0003676/nucleic acid binding	1717	135	6	3	63593	0.0074867	0.12961
	Functional classification	09.04-Cell structure/Cytoskeleton	1717	135	6	3	63593	0.0074867	0.036899
	GDR Annotation	NAD(P)-binding Rossmann-fold superfamily protein	1717	135	6	3	63593	0.0074867	0.72808
	Gene Ontology	GO:0003735/structural constituent of ribosome	1717	135	12	4	42395	0.009592	0.13984
	GDR Annotation	Protein of unknown function	1717	135	12	4	42395	0.009592	0.74626
	Functional classification	02.01-Energy/Glycolysis	1717	135	19	5	3347	0.010746	0.049432
	Functional classification	10.99-Signal transduction/Others	1717	135	7	3	54508	0.012091	0.052142
	Gene Ontology	GO:0005524/ATP binding	1717	135	13	4	39134	0.012791	0.17715
	Functional classification	11.02-Disease/defense/Defense-related	1717	135	14	4	36339	0.01653	0.067093
	Gene Ontology	GO:0019904/protein domain specific binding	1717	135	3	2	8479	0.016991	0.20463
	Gene Ontology	GO:0016020/membrane	1717	135	3	2	8479	0.016991	0.21393
	Gene Ontology	GO:0003924/GTPase activity	1717	135	3	2	8479	0.016991	0.22412
	Functional classification	02.20-Energy/Electron transport	1717	135	3	2	8479	0.016991	0.065132
	GDR Annotation	14-3-3 protein epsilon	1717	135	3	2	8479	0.016991	1
	KEGG Orthologs	K06630/protein epsilon	1717	135	3	2	8479	0.016991	1
	Gene Ontology	GO:0005509/calcium ion binding	1717	135	8	3	47694	0.017852	0.1978
	Gene Ontology	GO:0004601/peroxidase activity	1717	135	8	3	47694	0.017852	0.20604
	Functional classification	02.30-Energy/Photosynthesis	1717	135	18	9	63593	0.021748	0.00015006
	Functional classification	04.99-Transcription/Others	1717	135	5	5	12719	0.028042	0.96746
	Gene Ontology	GO:0005622/intracellular	1717	135	9	6	8479	0.14136	0.0019579
	Functional classification	01.05-Metabolism/Sugars and polysaccharides	1717	135	36	11	38862	0.43331	0.00099662
	Functional classification	01.01-Metabolism/Amino acid	1717	135	11	6	69374	0.66447	0.0011462
